# Supplementary material for: 2-Amino-5-chloro­pyridine–fumaric acid (1/2)
Source: Acta Crystallogr Sect E Struct Rep Online. 2010 May 22;66(Pt 6):o1416–7. doi: 10.1107/S1600536810018192 (PMC2979350; doi:10.1107/S1600536810018192)
Supplement: Supplementary file 2 [file e-66-o1416-Isup2.hkl]

#
# h,k,l, Fc-squared, Fo-squared, sigma(Fo-squared) and status flag
#
data_I
_shelx_title ' h48am in P2(1)/c (100K)'
_shelx_refln_list_code          4
_shelx_F_calc_maximum      144.82
_exptl_crystal_F_000       384.00
_reflns_d_resolution_high  0.6614
 
loop_
 _symmetry_equiv_pos_as_xyz
 'x, y, z'
 '-x, y+1/2, -z+1/2'
 '-x, -y, -z'
 'x, -y-1/2, z-1/2'
 
_cell_length_a    13.6780
_cell_length_b     5.0586
_cell_length_c    11.5313
_cell_angle_alpha  90.000
_cell_angle_beta  103.442
_cell_angle_gamma  90.000
 
_shelx_F_squared_multiplier     1.000
 
loop_
 _refln_index_h
 _refln_index_k
 _refln_index_l
 _refln_F_squared_calc
 _refln_F_squared_meas
 _refln_F_squared_sigma
 _refln_observed_status
   4   0   0      239.43      323.90     14.76 o
   5   0   0      462.29      420.33     19.36 o
   6   0   0      349.44      273.17     13.09 o
   7   0   0       61.86      116.74      4.45 o
   8   0   0        7.75        7.34      1.27 o
   9   0   0      181.43      151.33      4.72 o
  10   0   0     3815.21     3770.69     85.31 o
  11   0   0       91.48       95.46      3.72 o
  12   0   0      352.82      360.87     12.23 o
  13   0   0     1276.22     1298.26     50.29 o
  14   0   0      283.56      273.02     13.75 o
  15   0   0       30.99       23.93      4.03 o
  16   0   0      596.31      677.61     29.28 o
  17   0   0       12.21       11.09      3.50 o
  18   0   0      106.06      112.22      9.14 o
  19   0   0       98.28      124.46     10.07 o
  20   0   0       11.14       16.30      4.77 o
   1   1   0      376.09      155.09      7.60 o
   2   1   0     1648.88     1568.00     68.04 o
   3   1   0     9658.43     9362.25    400.38 o
   4   1   0      204.34      218.03      6.81 o
   5   1   0     2275.26     2105.49     49.42 o
   6   1   0       96.58       92.27      2.96 o
   7   1   0     2262.67     2308.18     46.27 o
   8   1   0      649.03      562.94     12.14 o
   9   1   0      669.04      711.40     12.10 o
  10   1   0     2093.59     2181.16     43.03 o
  11   1   0      428.05      378.71     10.20 o
  12   1   0       21.40       19.98      2.01 o
  13   1   0      129.54      138.54      5.15 o
  14   1   0        7.22        9.19      2.08 o
  15   1   0       19.36       20.92      3.65 o
  16   1   0       34.53       34.60      5.06 o
  17   1   0      153.58      163.02     10.48 o
  18   1   0      126.92      140.35      9.87 o
  19   1   0      144.64      159.71     11.03 o
   1   2   0     1919.55     1834.22     79.67 o
   2   2   0      658.57      573.54     24.69 o
   3   2   0      924.32      912.20     28.34 o
   4   2   0      138.90      132.73      5.15 o
   5   2   0      542.44      520.40      9.61 o
   6   2   0       28.68       26.49      1.27 o
   7   2   0      113.69      121.00      3.32 o
   8   2   0       15.82        7.76      1.37 o
   9   2   0       76.63       72.13      3.11 o
  10   2   0      713.49      695.31     18.03 o
  11   2   0     1018.48     1006.96     20.86 o
  12   2   0       72.84       77.42      3.09 o
  13   2   0      386.14      391.11     10.95 o
  14   2   0      111.43      114.13      4.80 o
  15   2   0      319.51      340.46     11.98 o
  16   2   0      136.34      139.31      8.28 o
  17   2   0      220.30      233.45     18.16 o
  18   2   0      191.98      229.93     13.07 o
  19   2   0        2.23        3.64      3.03 o
   1   3   0       20.62       26.94      2.38 o
   2   3   0     1738.61     1755.77     54.70 o
   3   3   0       22.32       17.55      1.35 o
   4   3   0      192.96      165.23      4.78 o
   6   3   0      647.39      607.71     15.43 o
   7   3   0      244.51      229.49      6.49 o
   8   3   0     4194.82     4132.73     94.79 o
   9   3   0        6.06        6.40      0.90 o
  10   3   0       19.10       16.23      1.46 o
  11   3   0      158.04      171.38      4.78 o
  12   3   0       55.91       50.97      2.55 o
  13   3   0       29.19       24.39      2.00 o
  14   3   0        8.16        7.72      1.45 o
  15   3   0        0.68        0.19      1.31 o
  16   3   0       53.77       51.18      4.09 o
  17   3   0        3.37       -0.01      1.86 o
  18   3   0      321.65      356.39     12.82 o
   0   4   0       35.03       47.67      4.71 o
   1   4   0      845.96      858.87     28.33 o
   2   4   0      360.55      377.42     24.23 o
   3   4   0      649.14      629.97     16.25 o
   4   4   0       23.68       18.07      1.37 o
   5   4   0      114.62      102.64      3.35 o
   6   4   0       61.82       65.63      3.71 o
   7   4   0        1.87        2.65      0.89 o
   8   4   0        0.00        0.55      0.89 o
   9   4   0      323.46      318.00      9.08 o
  10   4   0       69.84       80.25      4.57 o
  11   4   0      364.22      377.55     10.92 o
  12   4   0        0.80       -0.05      1.32 o
  13   4   0       88.90       91.91      4.64 o
  14   4   0       78.36       80.87      4.95 o
  15   4   0      203.76      214.72      8.04 o
  16   4   0       89.15      100.50      7.24 o
  17   4   0      122.05      142.48     11.23 o
   1   5   0        6.61        3.34      1.62 o
   2   5   0       15.64       18.30      2.76 o
   3   5   0       86.91       78.03      3.35 o
   4   5   0      256.82      279.68      7.37 o
   5   5   0       23.39       20.58      2.41 o
   6   5   0      164.54      166.55      7.20 o
   7   5   0      183.15      195.03      6.06 o
   8   5   0      232.76      233.43      7.19 o
   9   5   0      284.67      288.64      8.68 o
  10   5   0        3.16        2.78      1.39 o
  11   5   0       11.48        7.31      1.83 o
  12   5   0        0.03        1.20      1.78 o
  13   5   0       50.64       47.56      3.75 o
  14   5   0        1.23       -0.61      1.71 o
  15   5   0       23.90       20.28      5.07 o
   0   6   0      544.08      606.53     31.51 o
   1   6   0       47.98       59.48      5.44 o
   2   6   0       14.37       14.13      2.82 o
   3   6   0       20.74       18.66      5.74 o
   4   6   0       12.03       12.81      2.19 o
   5   6   0        0.33       -0.02      1.49 o
   6   6   0      271.47      308.14     11.87 o
   7   6   0        0.02       -1.96      1.59 o
   8   6   0        8.98        4.31      1.53 o
   9   6   0       43.31       46.91      3.25 o
  10   6   0       74.11       62.44      3.97 o
  11   6   0       11.02        9.72      2.13 o
  12   6   0       25.88       23.40      5.80 o
   1   7   0       46.35       41.66      7.32 o
   2   7   0       19.28       17.97      3.52 o
   3   7   0       14.82       10.59      2.92 o
   4   7   0        6.28        4.28      3.04 o
   5   7   0        1.51        0.45      1.89 o
   6   7   0        4.19        2.72      2.14 o
   7   7   0       30.06       27.42      3.71 o
   8   7   0       14.43       12.25      3.11 o
 -20   1   1       48.40       43.83      6.31 o
 -19   1   1       14.43       11.41      4.01 o
 -18   1   1       41.32       50.21      6.31 o
 -17   1   1        9.51        6.50      3.20 o
 -16   1   1       63.44       58.42      6.39 o
 -15   1   1        3.32        4.42      1.82 o
 -14   1   1        4.57        3.99      1.41 o
 -13   1   1      102.78       88.87      4.68 o
 -12   1   1       16.52       11.34      1.74 o
 -11   1   1       26.56       31.16      2.33 o
 -10   1   1      251.11      248.01      5.52 o
  -9   1   1      228.58      244.27      5.31 o
  -8   1   1        0.23        0.48      0.52 o
  -7   1   1      922.41      913.75     18.84 o
  -6   1   1       36.77       24.94      1.57 o
  -5   1   1       14.04       19.70      1.28 o
  -4   1   1       99.37      102.97      3.16 o
  -3   1   1       97.05       82.69      3.48 o
  -2   1   1      670.19      688.20     30.19 o
  -1   1   1      789.78      861.46     21.74 o
   0   1   1      148.38      142.38      7.67 o
   2   1   1      623.27      610.68     27.36 o
   3   1   1     8408.88     7444.32    772.18 o
   4   1   1      291.03      269.12      8.31 o
   5   1   1      283.07      322.25     16.77 o
   6   1   1        1.47        9.33      0.96 o
   7   1   1       25.58       32.46      1.83 o
   8   1   1      104.28      101.35      2.92 o
   9   1   1      137.34      105.33      3.20 o
  10   1   1       44.47       37.58      2.05 o
  11   1   1       71.49       66.56      3.13 o
  12   1   1        2.69        3.21      1.18 o
  13   1   1       71.59       83.69      7.28 o
  14   1   1      260.76      275.71     11.14 o
  15   1   1       67.93       67.98      4.99 o
  16   1   1       57.43       67.36      7.00 o
  17   1   1       40.32       44.76      6.00 o
  18   1   1        2.80        0.97      2.84 o
  19   1   1       71.94       84.34      8.63 o
 -19   2   1       27.36       26.99      4.90 o
 -18   2   1        4.35        5.34      2.42 o
 -17   2   1       70.53       71.57      5.10 o
 -16   2   1       69.46       64.09      6.40 o
 -15   2   1        6.91        5.94      1.68 o
 -14   2   1       92.72      103.27      4.54 o
 -13   2   1       81.38       80.63      3.81 o
 -12   2   1      362.12      363.36      8.68 o
 -11   2   1       34.70       33.29      2.04 o
 -10   2   1       79.12       75.66      3.23 o
  -9   2   1       86.08       77.56      2.82 o
  -7   2   1      659.27      616.46     13.07 o
  -6   2   1      443.12      473.26      8.95 o
  -5   2   1       46.07       38.33      1.23 o
  -4   2   1      216.25       87.72      5.84 o
  -3   2   1      383.71      408.60     18.57 o
  -2   2   1       23.09       31.21      2.98 o
  -1   2   1       70.99        1.10      0.67 o
   1   2   1     3776.19     3986.45    167.98 o
   3   2   1      218.49      268.00      9.19 o
   4   2   1      311.30      309.22      8.51 o
   5   2   1      129.43      109.99      2.49 o
   6   2   1      634.24      741.83     13.64 o
   7   2   1       19.25       25.24      2.26 o
   8   2   1      349.36      179.61      8.92 o
   9   2   1       65.34       70.11      2.54 o
  10   2   1      674.52      679.64     14.45 o
  11   2   1     1158.33     1193.51     24.41 o
  12   2   1       63.20       72.59      3.02 o
  13   2   1      221.50      235.44      7.49 o
  14   2   1       74.45       63.58      5.20 o
  15   2   1        1.26        1.20      1.70 o
  16   2   1        6.17        4.06      2.05 o
  17   2   1        6.22        4.90      2.31 o
  18   2   1        2.39        1.22      2.72 o
  19   2   1        1.76        0.56      2.97 o
 -18   3   1       19.19       17.29      6.75 o
 -17   3   1        3.01        3.01      1.95 o
 -16   3   1       53.05       50.84      3.63 o
 -15   3   1       14.64       16.49      2.62 o
 -14   3   1       51.80       52.67      4.07 o
 -13   3   1       68.06       66.60      4.28 o
 -12   3   1      113.56      113.47      3.76 o
 -11   3   1      140.78      144.52      4.20 o
 -10   3   1       34.49       30.63      1.88 o
  -9   3   1       81.63       60.54      2.30 o
  -8   3   1      751.66      745.67     18.39 o
  -7   3   1      333.08      314.53      7.41 o
  -6   3   1        5.11        1.02      0.76 o
  -5   3   1        6.68        8.90      1.77 o
  -4   3   1       83.05       67.32      3.29 o
  -3   3   1      209.39      210.02      5.23 o
  -2   3   1      849.28      865.36     27.88 o
  -1   3   1      295.90      297.27     10.69 o
   0   3   1      501.30      500.07     16.86 o
   1   3   1      672.11      729.47     23.77 o
   2   3   1      307.55      270.02      7.30 o
   3   3   1     1134.33     1142.91     27.97 o
   4   3   1        2.92        1.85      0.61 o
   6   3   1        0.86       -0.05      0.59 o
   7   3   1      339.02      326.92      8.79 o
   8   3   1       20.90       16.36      1.47 o
   9   3   1       34.75       36.61      1.83 o
  10   3   1       29.02       27.01      1.73 o
  11   3   1       11.82       15.39      1.82 o
  12   3   1        5.24        4.47      1.09 o
  13   3   1       53.00       49.74      2.70 o
  14   3   1       12.07       10.12      1.77 o
  15   3   1      143.50      147.58      5.74 o
  16   3   1      129.73      124.64      6.13 o
  17   3   1       42.94       46.11      4.13 o
  18   3   1       24.72       19.10      3.31 o
 -17   4   1        5.51        5.72      3.40 o
 -16   4   1       24.14       24.30      3.98 o
 -15   4   1       89.59       83.88      5.04 o
 -14   4   1       37.40       31.20      3.12 o
 -13   4   1       18.69       16.16      2.38 o
 -12   4   1        9.47       10.45      2.29 o
 -11   4   1        1.11        1.46      1.24 o
 -10   4   1        7.59        8.82      1.56 o
  -9   4   1      163.44      154.04      5.28 o
  -8   4   1      247.64      252.21      7.36 o
  -7   4   1        1.37        0.72      0.80 o
  -6   4   1       13.63       12.46      1.45 o
  -5   4   1     1683.15     1636.40     40.14 o
  -4   4   1        5.37        6.58      0.91 o
  -3   4   1      747.01      728.08     16.28 o
  -2   4   1      157.84      165.47      7.21 o
  -1   4   1        2.72        3.90      1.29 o
   0   4   1      132.12      126.47      6.03 o
   1   4   1        0.27       -0.74      0.99 o
   2   4   1       36.00       38.03      3.38 o
   3   4   1        9.62        9.39      2.39 o
   4   4   1       35.41       50.21      2.54 o
   5   4   1      859.08      839.99     25.87 o
   6   4   1       17.78       23.20      1.62 o
   7   4   1       82.00       69.90      3.34 o
   8   4   1      209.37      214.09      7.09 o
   9   4   1       30.38       31.20      2.48 o
  10   4   1      365.82      359.22     10.34 o
  11   4   1      203.30      207.25      7.01 o
  12   4   1       40.28       40.17      3.22 o
  13   4   1      104.69      103.71      4.91 o
  14   4   1       26.56       25.13      4.25 o
  15   4   1       10.36        8.98      2.85 o
  16   4   1        6.14        2.30      4.04 o
 -15   5   1       51.53       46.65      6.17 o
 -14   5   1       27.85       26.71      3.14 o
 -13   5   1       35.04       30.88      3.92 o
 -12   5   1      139.78      147.38      6.02 o
 -11   5   1      423.70      438.48     16.31 o
 -10   5   1        8.54        5.55      2.24 o
  -9   5   1       27.52       24.17      2.21 o
  -8   5   1      625.42      644.64     16.52 o
  -7   5   1        3.79        3.11      1.52 o
  -6   5   1       29.68       28.09      2.87 o
  -5   5   1        2.01        1.39      0.91 o
  -4   5   1        2.10        1.00      0.85 o
  -3   5   1       12.35       10.11      1.28 o
  -2   5   1       62.88       64.77      4.49 o
  -1   5   1       74.81       82.09      6.91 o
   0   5   1      246.63      266.20     11.05 o
   1   5   1      174.90      188.68     14.62 o
   2   5   1      986.55      980.73     33.41 o
   3   5   1        0.13        1.72      0.92 o
   4   5   1       43.01       46.00      3.33 o
   5   5   1      308.84      311.11     11.22 o
   6   5   1       63.64       65.41      4.60 o
   7   5   1      108.96      103.21      3.99 o
   8   5   1       50.92       46.40      3.03 o
   9   5   1      202.30      225.02      7.33 o
  10   5   1       14.91       16.16      3.61 o
  11   5   1        9.24        8.34      1.93 o
  12   5   1       46.63       35.47      3.17 o
  13   5   1      118.15      116.37      5.86 o
  14   5   1      132.18      153.18      6.68 o
 -12   6   1        0.17       -0.79      1.68 o
 -11   6   1       61.12       62.98      4.13 o
 -10   6   1       17.95       16.11      2.24 o
  -9   6   1       91.62      103.30      8.85 o
  -8   6   1      430.25      440.88     12.23 o
  -7   6   1       28.63       27.13      3.93 o
  -6   6   1       65.39       65.41      5.24 o
  -5   6   1      237.35      233.89      9.33 o
  -4   6   1      107.08      105.37      5.26 o
  -3   6   1      260.81      279.11      8.21 o
  -2   6   1       22.10       29.22      3.12 o
  -1   6   1      201.69      226.84     10.53 o
   0   6   1      270.81      278.31     13.35 o
   1   6   1       18.46       20.41      4.86 o
   2   6   1       74.64       66.07      3.92 o
   3   6   1        0.55        0.10      1.39 o
   4   6   1       28.38       25.96      4.40 o
   5   6   1       21.69       14.61      3.56 o
   6   6   1       82.82       83.59      5.54 o
   7   6   1       78.96       85.72      5.99 o
   8   6   1      107.91      102.83      7.70 o
   9   6   1       18.37       15.96      2.13 o
  10   6   1      168.26      169.35      6.46 o
  11   6   1      179.36      197.95      7.35 o
  12   6   1       15.35       13.49      2.41 o
  -8   7   1        8.06        5.51      2.54 o
  -7   7   1        3.79        0.75      2.17 o
  -6   7   1       28.61       24.33      3.41 o
  -5   7   1        3.14        4.26      2.14 o
  -4   7   1       65.48       74.30      5.05 o
  -3   7   1       92.55       99.57      5.49 o
  -2   7   1        0.09       -1.50      3.27 o
  -1   7   1      159.19      176.30     15.43 o
   0   7   1       60.82       80.04      5.67 o
   1   7   1       33.47       46.41      7.84 o
   2   7   1      200.85      245.68     17.14 o
   3   7   1      423.25      467.86     27.27 o
   4   7   1        1.54        1.60      3.50 o
   5   7   1       49.45       51.86      4.58 o
   6   7   1       94.38       93.45      6.18 o
   7   7   1        2.13        0.62      2.23 o
 -20   0   2       94.45      114.54      9.67 o
 -19   0   2      171.40      188.06     12.34 o
 -18   0   2       46.22       42.24      6.07 o
 -17   0   2       74.02       77.86      7.86 o
 -16   0   2        0.42        0.56      2.27 o
 -15   0   2      187.54      184.58     10.83 o
 -14   0   2      186.31      184.31     10.47 o
 -13   0   2      459.68      450.62     15.00 o
 -12   0   2      550.36      601.74     15.36 o
 -11   0   2       56.83       47.05      3.48 o
 -10   0   2      520.13      494.52     12.59 o
  -9   0   2      916.44      896.95     26.46 o
  -8   0   2     4934.58     4866.90    135.10 o
  -7   0   2     2948.28     2817.73     78.33 o
  -6   0   2      133.15      185.64      9.92 o
  -5   0   2     1674.57     1718.89     74.97 o
  -4   0   2       17.79       24.50      2.45 o
  -3   0   2      885.67      827.33     36.65 o
  -2   0   2     2457.53     2340.38    101.12 o
  -1   0   2     6326.32     7170.54    306.71 o
   4   0   2       68.18       72.35      3.95 o
   5   0   2     4317.09     4546.64    194.77 o
   6   0   2      685.83      621.03     18.06 o
   7   0   2      357.70      335.45     10.45 o
   8   0   2      317.64      298.26      7.88 o
   9   0   2      666.83      633.43     15.51 o
  10   0   2      370.00      360.27     23.75 o
  11   0   2        7.61        4.86      1.55 o
  12   0   2      462.96      452.95     19.88 o
  13   0   2       12.31       11.09      2.93 o
  14   0   2      579.60      596.53     25.93 o
  15   0   2      675.03      718.50     30.73 o
  16   0   2      203.89      225.33     13.09 o
  17   0   2       71.45       67.11      7.48 o
  18   0   2      181.49      195.79     12.70 o
 -20   1   2       31.14       23.36      4.83 o
 -19   1   2      232.14      266.49     14.96 o
 -18   1   2       36.10       33.06      5.25 o
 -17   1   2      200.75      216.82     12.34 o
 -16   1   2      610.80      623.21     26.98 o
 -15   1   2      119.28      134.86      6.38 o
 -14   1   2      594.64      605.05     15.85 o
 -13   1   2      279.41      278.34      8.37 o
 -12   1   2       73.86       68.20      3.51 o
 -11   1   2      499.52      525.59     10.52 o
 -10   1   2      346.65      341.29      6.46 o
  -9   1   2      339.08      352.74      7.23 o
  -8   1   2      344.13      356.50      8.10 o
  -7   1   2      728.25      720.59     16.05 o
  -6   1   2     1612.38     1654.50     39.24 o
  -5   1   2      945.62      980.61     23.46 o
  -4   1   2      830.98      846.85     20.36 o
  -2   1   2      816.12      871.22     67.97 o
  -1   1   2     1313.73     1498.39     43.69 o
   0   1   2     3988.70     4236.57    305.85 o
   1   1   2       43.21       49.10      3.37 o
   2   1   2    20973.09    22175.68    950.38 o
   3   1   2      975.14      934.16     26.48 o
   4   1   2     2685.15     3058.38     84.68 o
   5   1   2      105.65      121.01      4.48 o
   6   1   2       59.05       50.02      2.88 o
   7   1   2       11.58       10.68      1.12 o
   8   1   2      325.31      321.47      8.49 o
   9   1   2       86.32       72.14      2.60 o
  10   1   2      443.65      462.66     11.98 o
  11   1   2      273.44      277.78      8.05 o
  12   1   2     1765.39     1721.82     52.88 o
  13   1   2     1277.97     1260.71     35.65 o
  14   1   2       21.36       16.04      2.60 o
  16   1   2       41.31       47.88      5.95 o
  17   1   2        7.78        6.48      3.08 o
  18   1   2       25.31       17.89      4.54 o
  19   1   2        3.78        4.28      3.66 o
 -19   2   2      203.46      219.36     12.71 o
 -18   2   2      171.40      191.75      8.68 o
 -17   2   2        3.82        2.03      1.95 o
 -16   2   2       37.67       38.40      3.21 o
 -15   2   2       23.95       20.79      3.17 o
 -14   2   2       60.40       51.92      3.48 o
 -13   2   2      302.83      302.31      7.68 o
 -12   2   2      225.71      229.85      6.07 o
 -11   2   2      403.97      391.37      9.01 o
 -10   2   2       59.32       75.86      2.48 o
  -9   2   2     1342.76     1248.88     26.28 o
  -8   2   2     1893.84     1849.05     45.03 o
  -7   2   2        1.92        0.12      0.39 o
  -6   2   2     1862.02     1966.49     34.97 o
  -5   2   2     1883.62     1846.35     48.23 o
  -4   2   2       65.14       55.56      5.11 o
  -3   2   2      117.19      100.32      7.41 o
  -2   2   2       93.67      100.11      3.47 o
   0   2   2      426.59      432.16     14.26 o
   2   2   2     1238.17     1167.72     36.37 o
   3   2   2      957.00     1004.19     31.40 o
   4   2   2     1703.69     1777.55     39.55 o
   5   2   2     3859.08     4021.15     77.26 o
   6   2   2       10.69       13.67      1.87 o
   8   2   2      463.76      443.57     11.52 o
   9   2   2       84.29       91.03      3.03 o
  10   2   2      996.58      986.92     20.38 o
  11   2   2        1.83        1.27      0.91 o
  12   2   2        8.77        7.67      1.51 o
  13   2   2       30.31       32.95      7.41 o
  14   2   2       65.62       70.54      5.99 o
  15   2   2      246.81      258.55     10.12 o
  16   2   2       34.44       34.08      5.12 o
  17   2   2       46.74       46.29      9.00 o
  18   2   2      150.62      177.39     11.27 o
 -18   3   2       68.54       71.92      5.05 o
 -17   3   2        0.75        0.27      1.57 o
 -16   3   2      571.69      644.69     17.11 o
 -15   3   2      661.03      684.39     17.85 o
 -14   3   2       97.18       92.15      3.77 o
 -13   3   2      211.68      224.00      6.11 o
 -12   3   2       28.04       25.17      1.83 o
 -11   3   2       47.17       50.68      2.83 o
 -10   3   2      332.70      349.90      8.03 o
  -9   3   2      521.81      505.72     13.14 o
  -8   3   2       72.87       74.23      3.30 o
  -7   3   2       30.55       33.38      2.23 o
  -5   3   2     1439.45     1379.42     60.57 o
  -4   3   2      231.01      231.40      6.59 o
  -3   3   2      555.43      515.53     11.64 o
  -2   3   2      890.99      839.83     22.15 o
  -1   3   2      474.00      449.62     15.36 o
   0   3   2      626.18      611.23     20.22 o
   1   3   2     1274.14     1354.41     32.91 o
   2   3   2       68.56       63.91      2.46 o
   3   3   2      102.06       80.22      8.90 o
   4   3   2      153.10       68.44      4.36 o
   5   3   2       57.53       39.10      2.42 o
   6   3   2      119.38      125.91      4.15 o
   7   3   2       63.12       57.70      2.74 o
   8   3   2      453.49      461.34     12.13 o
   9   3   2       52.29       46.78      2.56 o
  10   3   2      332.06      310.64      7.44 o
  11   3   2      282.90      304.99      7.51 o
  12   3   2      161.97      165.34      4.93 o
  13   3   2      322.48      313.20      7.99 o
  14   3   2      282.28      302.07      9.19 o
  15   3   2       34.58       34.08      3.42 o
  16   3   2       25.22       27.19      3.21 o
  17   3   2       34.79       32.14      3.57 o
 -17   4   2        0.87       -2.99      2.32 o
 -16   4   2       51.60       51.86     10.30 o
 -15   4   2      151.44      160.07      6.77 o
 -14   4   2       29.55       29.61      3.13 o
 -13   4   2      195.57      214.38      7.54 o
 -12   4   2      133.23      126.69      6.62 o
 -11   4   2      234.14      248.51      8.57 o
 -10   4   2       25.68       22.94      2.17 o
  -9   4   2      113.39      114.72      4.36 o
  -8   4   2      320.00      339.76      9.72 o
  -7   4   2       13.03       12.29      1.55 o
  -6   4   2     2071.27     2000.36     41.08 o
  -5   4   2      245.72      242.85      7.30 o
  -4   4   2        2.53        0.95      0.68 o
  -3   4   2       42.96       35.73      3.09 o
  -2   4   2        6.21        6.67      1.30 o
  -1   4   2      157.31      167.72      7.30 o
   0   4   2       35.53       41.57      3.61 o
   1   4   2       39.61       38.34      3.40 o
   2   4   2      160.48      174.31      5.44 o
   3   4   2        3.35        6.78      1.08 o
   4   4   2     1199.01     1178.74     35.31 o
   5   4   2      749.43      686.46     21.61 o
   6   4   2      153.09      156.13      9.39 o
   7   4   2      114.72      123.07      4.41 o
   8   4   2      189.49      183.49      5.98 o
   9   4   2       39.82       37.85      2.75 o
  10   4   2      236.31      236.35      9.84 o
  11   4   2       41.85       36.49      3.00 o
  12   4   2      160.60      173.96     10.27 o
  13   4   2        0.45        0.72      1.58 o
  14   4   2        0.16        0.06      1.66 o
  15   4   2        2.45        1.49      2.41 o
  16   4   2       40.04       41.65      6.56 o
 -15   5   2       71.04       72.61      7.29 o
 -14   5   2       62.43       62.12      4.50 o
 -13   5   2       58.69       63.32      4.59 o
 -12   5   2        6.20        7.03      1.89 o
 -11   5   2       21.08       23.95      5.64 o
 -10   5   2        5.16        0.71      1.23 o
  -9   5   2        1.68        3.62      1.27 o
  -8   5   2       33.24       34.93      2.49 o
  -7   5   2        1.29       -0.36      0.92 o
  -6   5   2       55.34       60.19      3.41 o
  -5   5   2      333.84      338.62      9.92 o
  -4   5   2      311.05      338.49      8.67 o
  -3   5   2      498.13      511.39     12.20 o
  -2   5   2        0.90        2.25      1.33 o
  -1   5   2      415.00      417.18     15.69 o
   0   5   2       21.71       33.02      3.59 o
   1   5   2       53.92       63.72      4.48 o
   2   5   2       97.26       85.11      3.58 o
   3   5   2      230.83      224.45      8.45 o
   4   5   2       59.32       61.67      4.06 o
   5   5   2       13.25        9.42      2.00 o
   6   5   2       11.60        7.47      1.29 o
   7   5   2      229.70      254.24      7.65 o
   8   5   2       59.65       56.26      3.79 o
   9   5   2      130.19      136.21      5.28 o
  10   5   2       57.58       60.28      3.72 o
  11   5   2      212.76      220.28      7.72 o
  12   5   2       63.10       50.72      3.78 o
  13   5   2       35.87       25.27      2.98 o
  14   5   2        5.62        6.59      2.26 o
 -12   6   2       81.30       79.27      4.75 o
 -11   6   2       14.09       14.98      2.33 o
 -10   6   2       37.85       35.92      3.04 o
  -9   6   2       22.39       21.36      2.38 o
  -8   6   2       58.25       50.44      3.39 o
  -7   6   2      563.73      584.61     15.22 o
  -6   6   2       43.56       39.60      7.50 o
  -5   6   2        5.44        3.45      1.74 o
  -4   6   2        8.29        5.57      1.57 o
  -3   6   2        4.38        3.47      1.15 o
  -2   6   2        6.99        1.75      1.63 o
  -1   6   2       37.52       31.91      5.82 o
   0   6   2       48.21       50.30      5.00 o
   1   6   2        0.94       -1.24      2.36 o
   2   6   2      189.38      204.03      8.11 o
   3   6   2       41.74       38.12      3.37 o
   4   6   2       64.83       62.11      4.44 o
   5   6   2        4.89        4.92      1.96 o
   6   6   2      355.30      369.95     13.83 o
   7   6   2        0.92        0.39      1.25 o
   8   6   2        9.02        8.26      1.70 o
   9   6   2       95.29       87.70      5.90 o
  10   6   2        7.76        8.76      2.02 o
  11   6   2       45.75       45.16      3.65 o
  -8   7   2       11.53       10.64      1.93 o
  -7   7   2       34.87       30.22      3.83 o
  -6   7   2        0.01       -2.48      1.86 o
  -5   7   2        2.47        1.14      1.99 o
  -4   7   2      165.44      176.85      7.92 o
  -3   7   2        9.97        9.39      2.14 o
  -2   7   2        0.93       -0.12      2.17 o
  -1   7   2        6.77        7.17      2.35 o
   0   7   2       29.50       32.70      5.38 o
   1   7   2       31.14       30.28      3.49 o
   2   7   2       54.97       52.49     12.47 o
   3   7   2       47.74       48.78      4.95 o
   4   7   2        8.67       11.23      2.53 o
   5   7   2       45.68       42.09      4.27 o
   6   7   2        0.47       -2.27      3.02 o
   7   7   2        5.43        3.01      2.26 o
 -20   1   3        0.00       -0.16      2.99 o
 -19   1   3        6.49        5.69      3.36 o
 -18   1   3        2.86        0.45      2.52 o
 -17   1   3      183.68      189.81     11.24 o
 -16   1   3       21.83       24.29      4.07 o
 -15   1   3       60.40       60.96      3.91 o
 -14   1   3       58.44       61.61      3.62 o
 -13   1   3      101.90       95.96      4.21 o
 -12   1   3       96.41       90.28      3.40 o
 -11   1   3        9.63        9.03      1.11 o
 -10   1   3       31.06       29.78      1.50 o
  -9   1   3      286.63      294.02      6.35 o
  -8   1   3      311.98      303.74      7.17 o
  -7   1   3       64.25       47.44      1.93 o
  -6   1   3      229.56      228.56      7.89 o
  -5   1   3      774.69      867.37     20.97 o
  -4   1   3     2557.52     2827.58     78.29 o
  -2   1   3       14.28       12.15      1.40 o
   0   1   3        1.32        8.29      1.23 o
   1   1   3     1765.12     2045.24     49.23 o
   2   1   3     3255.90     3785.06    104.21 o
   3   1   3      786.64      802.13     22.98 o
   4   1   3      177.42      195.91      6.89 o
   5   1   3      134.84      150.60      4.35 o
   6   1   3       21.99       18.95      1.51 o
   7   1   3       21.31       17.32      1.43 o
   8   1   3       73.36       93.70      2.66 o
   9   1   3       43.64       40.90      2.10 o
  10   1   3       37.07       30.76      2.28 o
  11   1   3       23.85       24.74      4.04 o
  12   1   3      206.31      209.05      8.13 o
  13   1   3      381.01      411.60     13.77 o
  14   1   3        6.96        5.81      3.07 o
  15   1   3      113.14      132.55      9.25 o
  16   1   3       64.02       67.72      7.32 o
  17   1   3       28.01       22.71      4.83 o
  18   1   3       27.34       24.55      5.32 o
 -19   2   3        1.37        1.79      2.82 o
 -18   2   3        0.00       -3.07      1.79 o
 -17   2   3       49.08       56.09      4.02 o
 -16   2   3       54.83       63.12      4.15 o
 -15   2   3        0.13       -1.90      1.25 o
 -14   2   3      680.85      725.52     18.62 o
 -13   2   3       28.37       28.25      2.12 o
 -12   2   3       15.17       11.22      1.89 o
 -11   2   3      152.89      147.27      3.92 o
 -10   2   3        0.46       -0.15      0.59 o
  -9   2   3        1.76        1.69      0.80 o
  -8   2   3      130.01      122.55      7.05 o
  -7   2   3      351.26      376.91      8.48 o
  -6   2   3      192.56      191.76      4.13 o
  -5   2   3     1039.01     1087.10     19.60 o
  -4   2   3     1602.37     1608.45     38.86 o
  -3   2   3       20.38       16.21      2.14 o
  -2   2   3      274.21      284.14      8.16 o
  -1   2   3       11.70       11.16      1.17 o
   0   2   3     1462.85     1268.23     87.81 o
   1   2   3       13.06        9.11      1.21 o
   2   2   3      331.67      352.77     11.86 o
   3   2   3      392.47      540.86     22.06 o
   4   2   3      883.55     1080.12     27.99 o
   5   2   3     5080.07     5546.48    159.99 o
   6   2   3        0.33        0.23      0.45 o
   7   2   3       17.43       14.95      1.48 o
   8   2   3      314.89      326.06      7.52 o
   9   2   3       19.73       20.22      1.90 o
  10   2   3      289.16      275.83      6.85 o
  11   2   3        9.53       11.73      1.42 o
  12   2   3       31.02       25.00      2.78 o
  13   2   3        1.94        0.28      1.46 o
  14   2   3       14.87       13.61      2.43 o
  15   2   3      216.50      203.04      8.54 o
  16   2   3        0.38        0.20      1.88 o
  17   2   3        4.26        1.82      2.68 o
  18   2   3       81.43       81.31      7.86 o
 -19   3   3       60.32       57.67      4.79 o
 -18   3   3        3.78        4.43      1.91 o
 -17   3   3      105.68      111.59      5.28 o
 -16   3   3      228.40      245.24      9.90 o
 -15   3   3        3.10        4.51      1.50 o
 -14   3   3        0.09       -1.91      0.96 o
 -13   3   3        4.30        1.75      1.69 o
 -12   3   3       10.07        9.23      1.28 o
 -11   3   3       34.89       39.42      2.44 o
 -10   3   3       72.48       67.46      2.47 o
  -9   3   3      171.86      171.04      4.89 o
  -8   3   3       21.14       24.49      1.69 o
  -7   3   3       32.27       50.88      2.40 o
  -6   3   3      488.34      448.17     13.97 o
  -5   3   3      531.24      489.95     12.78 o
  -4   3   3       69.39       60.55      2.03 o
  -3   3   3      380.23      381.06      8.94 o
  -2   3   3       35.82       35.18      1.72 o
  -1   3   3        0.67        4.62      0.65 o
   0   3   3       51.27       51.81      2.15 o
   1   3   3      426.72      499.37     19.27 o
   2   3   3      159.45      193.35      6.55 o
   4   3   3        5.86        6.91      1.16 o
   5   3   3       26.20       13.79      1.31 o
   6   3   3       26.74       17.62      1.60 o
   7   3   3      520.76      531.68     11.29 o
   8   3   3      484.54      558.71     14.46 o
   9   3   3        2.93        1.83      0.78 o
  10   3   3      223.94      216.46      5.69 o
  11   3   3        8.44        7.59      1.24 o
  12   3   3      114.25      115.91      4.00 o
  13   3   3       33.92       33.85      3.94 o
  14   3   3       51.31       50.42      3.89 o
  15   3   3       94.93       97.90      5.33 o
  16   3   3        4.67        3.62      2.06 o
  17   3   3        9.65        8.14      3.15 o
 -17   4   3       95.08       90.58      7.26 o
 -16   4   3       59.54       47.22      7.55 o
 -15   4   3       14.79       15.92      2.68 o
 -14   4   3       27.06       24.64      4.34 o
 -13   4   3      125.11      136.12      5.71 o
 -12   4   3      157.81      170.88      6.23 o
 -11   4   3       77.95       76.00      3.82 o
 -10   4   3      101.22       97.72      4.18 o
  -9   4   3      329.92      356.74      9.95 o
  -8   4   3        7.98        5.73      1.05 o
  -7   4   3      438.04      433.55     10.07 o
  -6   4   3      559.45      572.96     12.73 o
  -5   4   3        1.12       -0.23      0.59 o
  -4   4   3       27.25       24.79      3.22 o
  -3   4   3      424.51      370.99      9.01 o
  -2   4   3      162.90      177.41      6.25 o
  -1   4   3       57.57       58.68      3.11 o
   0   4   3      223.89      226.22      6.63 o
   1   4   3      402.21      436.84     11.72 o
   2   4   3      160.91      152.57      5.02 o
   3   4   3        2.90        0.82      1.27 o
   4   4   3      582.99      555.00     17.87 o
   5   4   3       86.52      101.33      3.88 o
   6   4   3       81.85       73.80      3.18 o
   7   4   3       39.37       47.41      3.68 o
   8   4   3        5.12        2.87      1.19 o
   9   4   3       18.75       17.90      2.29 o
  10   4   3        0.20        0.03      1.20 o
  11   4   3      469.15      502.59     14.02 o
  12   4   3       14.97       13.99      2.20 o
  13   4   3       78.95       63.73      4.34 o
  14   4   3        1.61       -0.75      1.72 o
  15   4   3       84.38       64.21      7.47 o
 -15   5   3       16.33       17.41      2.86 o
 -14   5   3        3.58        0.41      1.75 o
 -13   5   3       65.13       67.60      4.46 o
 -12   5   3       12.24        9.91      2.25 o
 -11   5   3        0.06       -2.32      1.16 o
 -10   5   3      148.68      159.06      6.86 o
  -9   5   3        6.44        3.04      1.78 o
  -8   5   3      233.33      237.61      7.27 o
  -7   5   3      103.82      109.66      3.71 o
  -6   5   3     1204.48     1256.00     26.61 o
  -5   5   3        0.38        0.43      0.99 o
  -4   5   3      210.43      194.06      6.39 o
  -3   5   3     1096.44     1072.84     23.88 o
  -2   5   3       63.17       63.20      3.76 o
  -1   5   3      130.65      139.53      5.79 o
   0   5   3        0.35       -0.25      0.84 o
   1   5   3       42.40       36.25      3.55 o
   2   5   3      115.32      114.69      5.26 o
   3   5   3       43.70       41.17      3.36 o
   4   5   3      392.57      368.32     12.98 o
   5   5   3       15.26       14.51      1.80 o
   6   5   3        3.88        7.06      1.92 o
   7   5   3      384.71      404.13     13.66 o
   8   5   3      230.92      239.94      7.68 o
   9   5   3        3.92        2.46      1.47 o
  10   5   3      166.32      170.38      6.40 o
  11   5   3       15.35       11.48      2.14 o
  12   5   3        6.17        2.49      2.57 o
  13   5   3      171.23      183.70      7.32 o
 -12   6   3       22.03       21.95      3.22 o
 -11   6   3      173.24      185.84      6.91 o
 -10   6   3       28.31       31.41      2.84 o
  -9   6   3      303.09      309.23      9.42 o
  -8   6   3      109.75      106.85      4.48 o
  -7   6   3      203.36      209.47      6.72 o
  -6   6   3        2.42        2.61      1.68 o
  -5   6   3       32.99       29.71      5.29 o
  -4   6   3        1.04        1.11      1.20 o
  -3   6   3       81.78       84.08      3.52 o
  -2   6   3        3.93        5.56      1.98 o
  -1   6   3      169.56      178.08      7.29 o
   0   6   3      210.19      235.46      6.83 o
   1   6   3      169.36      173.22      6.22 o
   2   6   3      473.83      495.18     23.59 o
   3   6   3       21.04       29.74      5.96 o
   4   6   3      177.37      179.52      8.01 o
   5   6   3       11.53       13.36      2.66 o
   6   6   3       43.81       43.94      2.94 o
   7   6   3        7.14        4.28      1.56 o
   8   6   3       38.15       33.98      2.81 o
   9   6   3        9.06        9.41      1.97 o
  10   6   3       18.95       13.99      3.03 o
  11   6   3       57.82       47.71      3.80 o
  -8   7   3      165.77      172.09      6.28 o
  -7   7   3       89.32       87.67     11.79 o
  -6   7   3      120.85      125.19      6.79 o
  -5   7   3        0.40        1.03      1.96 o
  -4   7   3       76.09       84.50      6.04 o
  -3   7   3      131.44      140.74      6.55 o
  -2   7   3       23.90       36.78      3.96 o
  -1   7   3       97.10      103.00      7.17 o
   0   7   3        5.08        7.65      2.46 o
   1   7   3        1.59       -0.11      1.55 o
   2   7   3       75.33       82.98      4.69 o
   3   7   3      121.10      136.90      6.05 o
   4   7   3      227.97      261.72     10.86 o
   5   7   3      151.58      165.61     10.11 o
   6   7   3        0.16       -0.49      2.87 o
 -20   0   4      130.26      151.48     11.05 o
 -19   0   4      307.55      321.46     17.25 o
 -18   0   4      209.14      219.88     13.25 o
 -17   0   4      545.09      589.37     26.24 o
 -16   0   4        3.49        8.46      3.17 o
 -15   0   4       14.83       14.60      2.66 o
 -14   0   4     1550.46     1484.67     43.93 o
 -13   0   4       56.58       56.01      4.27 o
 -12   0   4       24.74       19.43      3.02 o
 -11   0   4      199.05      198.58      6.21 o
 -10   0   4      444.54      414.00     10.92 o
  -9   0   4        6.49        1.96      1.02 o
  -8   0   4        0.21        0.09      1.15 o
  -7   0   4     2399.28     2508.43    105.32 o
  -6   0   4     2129.64     1982.50     55.65 o
  -5   0   4      270.62      256.56     13.27 o
  -4   0   4     5437.38     5667.66    156.54 o
  -3   0   4      112.78       -0.93      0.46 o
  -1   0   4     9234.94    14450.48    617.26 o
   0   0   4      365.61      630.76     28.21 o
   1   0   4        1.75        3.78      1.35 o
   2   0   4     1720.37     2053.33     88.55 o
   3   0   4      718.83      763.57     31.52 o
   4   0   4        7.69       13.00      1.91 o
   5   0   4     1157.76     1173.25     39.21 o
   6   0   4     5573.60     6099.51    141.71 o
   7   0   4      425.77      421.10      8.32 o
   8   0   4      573.09      580.14     17.53 o
   9   0   4       74.00       60.14      3.01 o
  10   0   4      774.65      744.76     18.57 o
  11   0   4      121.65      140.62      8.57 o
  12   0   4      504.32      531.87     23.27 o
  13   0   4      298.96      311.68     15.67 o
  14   0   4      360.59      394.58     19.09 o
  15   0   4     1053.27     1127.63     45.95 o
  16   0   4      736.97      831.84     35.78 o
  17   0   4       35.07       24.34      5.24 o
  18   0   4        2.49        2.58      3.91 o
 -20   1   4       34.47       32.66      5.52 o
 -19   1   4       36.71       35.96      5.64 o
 -18   1   4       32.98       35.67      5.38 o
 -17   1   4        1.20       -0.44      2.24 o
 -16   1   4      106.49      109.28      6.09 o
 -15   1   4      127.82      132.74      5.47 o
 -14   1   4       98.49      109.93      4.71 o
 -13   1   4       50.80       57.65      3.14 o
 -12   1   4      441.15      438.22     10.45 o
 -11   1   4     2288.18     2161.53     39.09 o
 -10   1   4      606.32      603.95     10.59 o
  -9   1   4      573.88      549.68      9.71 o
  -8   1   4      339.08      344.12      7.08 o
  -7   1   4      460.94      476.61     10.49 o
  -6   1   4     1282.25     1344.14     23.94 o
  -5   1   4       44.39       35.89      4.47 o
  -4   1   4       64.25       87.16      3.05 o
  -3   1   4       66.70       96.68      4.07 o
  -2   1   4      224.62       -0.91      0.45 o
  -1   1   4     1862.29     1388.46     50.70 o
   0   1   4     1233.68     1491.27     41.87 o
   1   1   4      834.79      834.93     31.14 o
   2   1   4       91.90       78.02      3.88 o
   3   1   4     2529.66     2865.57     67.08 o
   4   1   4     2776.95     2929.36     56.78 o
   5   1   4     2652.79     2783.94     54.21 o
   6   1   4        1.74        2.77      0.78 o
   7   1   4      373.12      345.54      6.91 o
   8   1   4      196.79      193.27      5.01 o
   9   1   4        7.94        7.58      1.28 o
  10   1   4       79.63       75.75      4.17 o
  11   1   4       56.43       53.56      3.93 o
  12   1   4       83.50       89.33      4.99 o
  13   1   4      418.71      419.57     11.60 o
  14   1   4       85.03       92.73      7.53 o
  15   1   4      336.80      381.54     18.75 o
  16   1   4      253.81      285.99     15.61 o
  17   1   4      276.65      330.23     17.71 o
  18   1   4      144.82      171.73     11.94 o
 -19   2   4      118.31      133.98      9.24 o
 -18   2   4      197.24      198.10      8.81 o
 -17   2   4      192.79      201.84      7.42 o
 -16   2   4      286.12      313.55      9.80 o
 -15   2   4        2.52        1.27      1.37 o
 -14   2   4      473.74      483.31     13.21 o
 -13   2   4      252.46      270.89      7.07 o
 -12   2   4       70.01       54.92      2.47 o
 -11   2   4        4.24        2.31      0.81 o
 -10   2   4       38.05       43.41      2.03 o
  -9   2   4      103.08       88.78      3.16 o
  -8   2   4      489.08      524.58     11.85 o
  -7   2   4      410.82      420.99     13.30 o
  -6   2   4       92.23       67.59      2.58 o
  -5   2   4      343.15      282.71      6.48 o
  -4   2   4     2578.96     2841.96     50.07 o
  -3   2   4     4022.87     4133.96    103.12 o
  -2   2   4      318.91      300.89      6.82 o
  -1   2   4      304.42      301.99      7.48 o
   1   2   4        5.38        3.64      0.46 o
   2   2   4      277.54      348.94      6.06 o
   3   2   4        1.51        1.02      0.42 o
   4   2   4      330.47      409.90     10.23 o
   6   2   4      778.44      840.99     20.62 o
   7   2   4      651.76      730.67     15.22 o
   8   2   4      254.78      248.50      6.14 o
   9   2   4      210.37      199.60      5.34 o
  10   2   4      736.68      725.74     15.60 o
  11   2   4      151.93      150.07      5.37 o
  12   2   4      217.79      212.26      9.33 o
  13   2   4      227.14      232.03      8.95 o
  14   2   4      149.24      142.27      6.75 o
  15   2   4      131.53      131.04     13.86 o
  16   2   4        0.22        0.27      1.81 o
  17   2   4        8.17        2.85      3.05 o
 -19   3   4       37.22       36.48      4.76 o
 -18   3   4      202.20      225.74      8.06 o
 -17   3   4        0.14       -1.20      1.67 o
 -16   3   4      183.63      210.71      7.29 o
 -15   3   4       75.92       87.72      4.34 o
 -14   3   4      228.91      247.57      6.77 o
 -13   3   4      484.40      495.57     11.36 o
 -12   3   4      515.20      524.63     11.74 o
 -11   3   4      301.03      304.34      7.34 o
 -10   3   4      216.59      193.39      4.62 o
  -9   3   4      533.35      548.71     12.55 o
  -8   3   4        0.13       -0.01      0.68 o
  -7   3   4      170.02      145.28      4.19 o
  -6   3   4     1777.69     1789.25     43.68 o
  -5   3   4       71.65       78.26      3.19 o
  -4   3   4        3.10        2.49      0.89 o
  -3   3   4      552.44      546.97     11.88 o
  -2   3   4     1234.30     1286.86     27.66 o
  -1   3   4      316.64      306.65      6.37 o
   0   3   4      646.71      630.10     15.93 o
   1   3   4      379.80      398.78      9.83 o
   2   3   4      526.86      555.98     16.67 o
   4   3   4      841.35      924.60     22.17 o
   5   3   4       97.91      111.10      3.92 o
   6   3   4      705.45      729.19     18.09 o
   7   3   4     2298.25     2298.74     45.14 o
   8   3   4      145.94      159.98      4.45 o
   9   3   4       41.89       42.62      2.45 o
  10   3   4        1.52       -0.06      1.19 o
  11   3   4        0.11        0.16      1.05 o
  12   3   4       14.71       16.14      1.74 o
  13   3   4       15.37       11.10      2.11 o
  14   3   4      343.31      367.35     12.55 o
  15   3   4       82.19       80.63      8.29 o
  16   3   4      123.68      113.40      6.15 o
 -17   4   4       18.51       17.00      3.78 o
 -16   4   4      158.07      171.92      7.27 o
 -15   4   4      110.58      109.22      5.41 o
 -14   4   4      132.56      154.07      6.38 o
 -13   4   4      162.25      164.68      6.37 o
 -12   4   4        8.84       12.47      1.97 o
 -11   4   4        2.70        0.67      1.21 o
 -10   4   4       90.87       98.44      4.19 o
  -9   4   4       52.05       53.22      2.71 o
  -8   4   4      254.78      247.27      6.68 o
  -7   4   4       33.88       35.99      2.07 o
  -6   4   4       19.25       18.41      1.43 o
  -5   4   4      205.35      181.45      5.77 o
  -4   4   4      846.47      803.68     22.79 o
  -3   4   4     2454.52     2336.93     43.41 o
  -2   4   4       61.51       60.15      2.04 o
  -1   4   4       74.54       79.08      2.36 o
   0   4   4       23.37       17.87      2.05 o
   1   4   4       35.92       36.69      3.60 o
   2   4   4        3.71        2.52      0.68 o
   3   4   4        2.08        6.40      0.98 o
   4   4   4      121.61       94.50      3.51 o
   5   4   4       59.59       68.27      3.39 o
   6   4   4        0.55        0.12      1.16 o
   7   4   4      501.44      479.38     12.82 o
   8   4   4      200.69      193.03      6.44 o
   9   4   4      430.74      451.38     12.56 o
  10   4   4       77.50       77.13      6.27 o
  11   4   4       60.64       60.40      3.96 o
  12   4   4       82.11       81.07      7.09 o
  13   4   4       93.54       97.48      5.04 o
  14   4   4       29.50       24.95      4.91 o
  15   4   4        0.34        1.57      3.17 o
 -15   5   4       31.18       28.58      3.37 o
 -14   5   4       26.05       26.45      3.10 o
 -13   5   4      177.74      194.50      7.32 o
 -12   5   4      174.68      178.59      6.73 o
 -11   5   4      107.96      114.02      8.09 o
 -10   5   4      205.61      200.79     11.50 o
  -9   5   4        6.74        6.53      1.47 o
  -8   5   4       71.00       72.03      3.54 o
  -7   5   4       54.72       54.72      2.65 o
  -6   5   4      158.43      153.77      4.76 o
  -5   5   4      169.55      164.09      4.74 o
  -4   5   4      262.36      241.64      9.54 o
  -3   5   4      147.35      145.24      3.88 o
  -2   5   4      234.55      222.20      5.26 o
  -1   5   4      256.98      259.53      7.02 o
   0   5   4      109.54      108.92      5.45 o
   1   5   4        8.50        9.56      1.56 o
   2   5   4      193.70      213.60      8.28 o
   3   5   4        2.92        3.36      1.57 o
   4   5   4      199.60      185.57      5.83 o
   5   5   4      143.30      127.03      4.63 o
   6   5   4      317.82      338.90      9.71 o
   7   5   4       57.33       53.53      4.01 o
   8   5   4       68.16       74.40      4.47 o
   9   5   4        9.91        7.32      2.21 o
  10   5   4       12.57        8.77      2.13 o
  11   5   4        2.20        2.31      1.72 o
  12   5   4       13.65        9.55      2.64 o
  13   5   4        3.24        2.09      2.10 o
 -12   6   4       22.45       28.23      3.01 o
 -11   6   4       23.35       21.38      2.57 o
 -10   6   4      154.59      160.36      6.14 o
  -9   6   4       22.26       22.23      2.50 o
  -8   6   4        3.56        3.20      1.48 o
  -7   6   4       15.05       14.53      1.89 o
  -6   6   4       66.61       66.55      3.09 o
  -5   6   4      110.21      100.73      5.23 o
  -4   6   4       79.43       78.52      4.61 o
  -3   6   4       22.17       21.11      1.67 o
  -2   6   4      111.23      115.02      5.29 o
  -1   6   4      308.15      314.62      7.26 o
   0   6   4       77.85       94.45      6.40 o
   1   6   4       15.04       16.00      2.05 o
   2   6   4        6.32        4.50      1.57 o
   3   6   4        0.02        2.48      1.77 o
   4   6   4       25.17       22.04      2.06 o
   5   6   4      130.90      140.67      8.75 o
   6   6   4       20.61       19.87      4.55 o
   7   6   4      127.00      131.27      5.32 o
   8   6   4      128.41      129.77      5.44 o
   9   6   4       81.22       84.55      4.73 o
  10   6   4       11.88        9.43      2.20 o
  -7   7   4        0.53       -1.04      1.42 o
  -6   7   4       40.46       40.77      3.00 o
  -5   7   4       87.44       90.54      5.83 o
  -4   7   4       10.21        8.53      1.73 o
  -3   7   4       75.27       82.10      3.57 o
  -2   7   4        3.06        3.72      1.39 o
  -1   7   4       22.29       20.69      2.40 o
   0   7   4        1.15        1.73      1.53 o
   1   7   4       44.29       43.37      3.42 o
   2   7   4        0.26        2.53      1.77 o
   3   7   4        7.94        6.51      2.14 o
   4   7   4       34.36       40.13      5.15 o
   5   7   4      152.97      186.04      6.02 o
 -20   1   5        0.40       -1.43      2.79 o
 -19   1   5        7.25        4.49      3.28 o
 -18   1   5        3.43        1.75      2.74 o
 -17   1   5        4.02        0.74      1.81 o
 -16   1   5       61.06       54.15      4.70 o
 -15   1   5        8.70        9.64      1.96 o
 -14   1   5      289.24      285.27      7.81 o
 -13   1   5      124.14      104.65      3.93 o
 -12   1   5      238.96      280.28      8.47 o
 -11   1   5       63.16       49.55      2.69 o
 -10   1   5      126.37      119.32      3.50 o
  -9   1   5        2.27        3.35      0.70 o
  -8   1   5       47.66       42.58      1.82 o
  -7   1   5      124.97      114.43      3.61 o
  -6   1   5        0.27       -0.33      0.39 o
  -5   1   5     1143.16     1357.22     27.62 o
  -4   1   5      391.59      430.35     22.62 o
  -3   1   5       19.38       21.93      1.73 o
  -2   1   5     1000.91     1482.09    101.84 o
  -1   1   5      266.30      256.78      8.25 o
   0   1   5      169.21      198.35     10.73 o
   1   1   5      126.54      132.32      8.21 o
   2   1   5      760.54      776.32     31.41 o
   3   1   5       68.63       81.90      3.96 o
   4   1   5       20.30       37.21      2.13 o
   5   1   5       32.69       19.85      1.21 o
   6   1   5      338.59      359.66      6.63 o
   7   1   5      159.74      196.74      4.16 o
   8   1   5      139.26      122.74      3.78 o
   9   1   5      136.00      143.27      4.95 o
  10   1   5       99.67      100.18      8.00 o
  11   1   5       11.30       11.96      1.86 o
  12   1   5       20.20       20.77      2.38 o
  13   1   5        2.68        1.83      1.68 o
  14   1   5        1.12       -1.69      2.24 o
  15   1   5        0.31       -2.10      2.64 o
  16   1   5       11.92        8.97      3.70 o
  17   1   5       48.90       39.96      6.13 o
 -19   2   5       59.06       63.63      6.73 o
 -18   2   5        1.08        0.43      1.97 o
 -17   2   5       49.24       51.60      3.87 o
 -16   2   5       20.46       22.31      2.66 o
 -15   2   5      287.19      301.25      9.31 o
 -14   2   5      186.32      183.53      6.43 o
 -13   2   5      556.67      534.12     11.05 o
 -12   2   5       67.34       64.10      2.66 o
 -11   2   5      244.12      259.14      6.02 o
 -10   2   5      165.48      130.69      3.61 o
  -9   2   5       78.57       86.86      2.72 o
  -8   2   5       37.92       30.45      2.11 o
  -7   2   5      371.06      370.62     15.68 o
  -6   2   5      118.23      140.29      3.40 o
  -5   2   5      304.84      347.75      6.94 o
  -4   2   5      210.87      230.02      4.80 o
  -3   2   5       49.81       50.57      2.02 o
  -2   2   5      382.79      404.00     10.71 o
  -1   2   5       43.08       37.94      2.98 o
   0   2   5      286.88      322.73      6.52 o
   1   2   5       70.90       64.70      2.17 o
   2   2   5        0.30        0.11      0.36 o
   3   2   5      669.26      891.10     16.70 o
   4   2   5      162.96       90.06      3.80 o
   5   2   5        0.15       -0.08      0.48 o
   6   2   5       37.90       48.43      1.90 o
   7   2   5      223.01      216.65      4.93 o
   8   2   5      373.11      369.46      7.66 o
   9   2   5       22.00       20.98      1.56 o
  10   2   5        4.76        2.87      1.10 o
  11   2   5        2.47        2.58      1.47 o
  12   2   5        5.24        6.34      1.58 o
  13   2   5       28.37       28.68      2.77 o
  14   2   5        7.89        5.96      1.89 o
  15   2   5        1.88       -0.12      1.69 o
  16   2   5      167.15      168.65     10.81 o
  17   2   5       70.17       66.04      7.18 o
 -18   3   5       48.93       49.90      3.80 o
 -17   3   5       15.04        6.81      1.91 o
 -16   3   5       36.79       28.64      3.30 o
 -15   3   5       53.60       52.05      3.38 o
 -14   3   5      440.49      451.73     10.71 o
 -13   3   5        8.22       10.93      1.39 o
 -12   3   5      119.60      126.88      4.02 o
 -11   3   5       76.61       81.00      3.69 o
 -10   3   5       31.99       19.52      1.34 o
  -9   3   5       73.17       63.28      2.79 o
  -8   3   5       13.00       13.01      1.36 o
  -7   3   5       42.56       33.81      1.99 o
  -6   3   5        9.18        7.17      1.29 o
  -5   3   5       25.45       28.53      2.05 o
  -4   3   5      107.93      102.94     10.05 o
  -3   3   5        4.77        2.01      1.00 o
  -2   3   5      638.84      603.78     13.85 o
  -1   3   5      669.79      647.27     19.69 o
   1   3   5       10.98        9.25      4.17 o
   2   3   5      150.54      148.04      4.24 o
   3   3   5       93.66       93.12      2.96 o
   4   3   5        2.85        4.22      0.85 o
   5   3   5        0.06       -0.91      0.79 o
   6   3   5       41.18       62.10      2.45 o
   7   3   5      388.71      466.65     10.33 o
   8   3   5       98.11       94.59      3.26 o
   9   3   5      171.36      172.29      4.93 o
  10   3   5      126.93      138.94      4.38 o
  11   3   5       33.77       34.43      2.47 o
  12   3   5       12.98        9.23      1.95 o
  13   3   5      180.45      182.58      6.36 o
  14   3   5        0.30       -0.89      1.49 o
  15   3   5       17.81       11.89      2.21 o
  16   3   5       14.91       11.47      2.41 o
 -17   4   5       99.67       94.22      7.69 o
 -16   4   5       29.35       35.36      4.63 o
 -15   4   5      133.13      148.61     10.46 o
 -14   4   5       75.33       79.96      4.75 o
 -13   4   5        0.53       -0.14      1.35 o
 -12   4   5       92.52       94.82      4.53 o
 -11   4   5       51.46       48.06      3.31 o
 -10   4   5       53.04       54.83      3.00 o
  -9   4   5      161.96      169.09      5.15 o
  -8   4   5      290.72      295.68      7.59 o
  -7   4   5       31.22       31.84      2.36 o
  -6   4   5      307.86      306.73      7.60 o
  -5   4   5       48.31       41.50      2.43 o
  -4   4   5     1169.94     1079.60     22.94 o
  -3   4   5      199.60      193.38      7.06 o
  -2   4   5      433.21      419.10      8.79 o
  -1   4   5        1.49        1.21      0.63 o
   0   4   5       98.89      104.96      2.99 o
   1   4   5      117.70      125.97      3.41 o
   2   4   5       37.66       34.60      1.99 o
   3   4   5       91.07      109.71      3.96 o
   4   4   5      186.71      189.18      4.95 o
   5   4   5      144.35      133.75      4.73 o
   6   4   5      291.85      265.53      7.95 o
   7   4   5       54.16       61.88      3.41 o
   8   4   5        2.94       -0.57      1.89 o
   9   4   5      108.60      104.69      5.39 o
  10   4   5      540.40      544.82     15.04 o
  11   4   5      151.85      144.68      5.97 o
  12   4   5       24.42       17.59      2.62 o
  13   4   5       17.28       14.86      2.93 o
  14   4   5        7.80        5.87      2.59 o
 -15   5   5      208.59      230.30     11.92 o
 -14   5   5       58.03       60.59      4.65 o
 -13   5   5       88.28       82.85      5.45 o
 -12   5   5        0.21        0.46      1.41 o
 -11   5   5      217.59      237.45      7.98 o
 -10   5   5       26.11       22.74      2.37 o
  -9   5   5       97.64       99.83      4.39 o
  -8   5   5       28.33       29.04      3.00 o
  -7   5   5       68.48       68.84      3.03 o
  -6   5   5        3.30        2.01      1.01 o
  -5   5   5     1291.49     1282.77     27.32 o
  -4   5   5       29.77       35.45      2.93 o
  -3   5   5        6.68        5.80      1.08 o
  -2   5   5        0.12        0.29      0.75 o
  -1   5   5      502.97      497.20     10.41 o
   0   5   5      257.30      272.24      6.92 o
   1   5   5      139.76      138.94      4.22 o
   2   5   5       76.98       79.31      3.06 o
   3   5   5      138.02      132.30      4.25 o
   4   5   5       78.26       68.60      3.35 o
   5   5   5       64.04       57.34      2.67 o
   6   5   5        5.69        6.68      1.27 o
   7   5   5       24.85       23.16      2.37 o
   8   5   5      390.95      375.85     11.08 o
   9   5   5       17.28       15.05      2.32 o
  10   5   5        0.48        0.64      1.58 o
  11   5   5       23.60       16.90      2.45 o
  12   5   5       69.52       58.94      6.36 o
 -12   6   5       18.89       16.68      3.87 o
 -11   6   5        0.59       -1.70      1.48 o
 -10   6   5      124.04      135.20      5.61 o
  -9   6   5       45.84       46.15      3.35 o
  -8   6   5      276.13      290.69      8.91 o
  -7   6   5      142.41      137.32      5.30 o
  -6   6   5      280.30      269.83      7.42 o
  -5   6   5       12.81       14.72      1.67 o
  -4   6   5       73.48       73.48      4.47 o
  -3   6   5        8.51       11.21      1.43 o
  -2   6   5      163.45      158.22      4.87 o
  -1   6   5      301.54      299.98      7.79 o
   0   6   5        0.35        1.87      1.69 o
   1   6   5        1.21        0.08      1.07 o
   2   6   5      187.97      173.44      5.28 o
   3   6   5       77.97       85.84      3.53 o
   4   6   5       52.88       51.33      3.25 o
   5   6   5      285.44      305.20      8.36 o
   6   6   5      203.66      208.07      6.45 o
   7   6   5      107.05      114.76      7.13 o
   8   6   5       70.38       74.05      3.64 o
   9   6   5       63.30       53.25      3.18 o
  -7   7   5       48.70       49.56      4.11 o
  -6   7   5       11.28        9.13      2.06 o
  -5   7   5      169.55      177.30      6.34 o
  -4   7   5      112.86      126.46      5.82 o
  -3   7   5       45.43       53.64      3.30 o
  -2   7   5       23.09       25.89      2.79 o
  -1   7   5       77.44       70.97      3.68 o
   0   7   5       53.23       58.70      3.17 o
   1   7   5       31.49       35.13      2.61 o
   2   7   5      394.87      426.37     10.80 o
   3   7   5        4.04        3.16      2.51 o
   4   7   5      266.64      286.61     10.41 o
 -20   0   6       11.79       17.47      4.77 o
 -19   0   6       32.58       29.21      5.25 o
 -18   0   6       75.27       80.84      8.35 o
 -17   0   6       97.05       89.06      7.78 o
 -16   0   6      452.85      446.29     15.99 o
 -15   0   6      153.02      169.90      7.92 o
 -14   0   6      214.50      218.07      9.10 o
 -13   0   6      607.62      597.42     19.45 o
 -12   0   6      127.24      120.14      5.94 o
 -11   0   6      873.25      816.54     25.10 o
 -10   0   6        0.86        2.22      1.05 o
  -9   0   6     4922.09     4592.02    144.60 o
  -8   0   6      202.59      189.07      7.08 o
  -7   0   6        0.04        2.18      1.95 o
  -6   0   6      111.81       97.49      4.30 o
  -5   0   6        2.71        5.91      1.32 o
  -4   0   6      420.67      437.29     13.54 o
  -3   0   6      884.54     1201.96     34.45 o
  -2   0   6        6.77       22.02      2.05 o
  -1   0   6      615.39      681.34     72.39 o
   0   0   6      187.40      213.38     18.21 o
   1   0   6     5875.04     7871.58    562.60 o
   2   0   6     1645.93     1815.15     51.40 o
   3   0   6      719.18      660.74     81.99 o
   4   0   6        0.19        0.90      0.78 o
   5   0   6     1470.85     1387.08     37.80 o
   6   0   6      110.51      106.10      6.30 o
   7   0   6      709.29      808.00     31.43 o
   8   0   6      205.82      237.66      8.61 o
   9   0   6      276.18      329.46     15.56 o
  10   0   6        0.18       -1.60      1.93 o
  11   0   6       53.87       60.56      6.44 o
  12   0   6       39.68       36.54      5.26 o
  13   0   6      429.35      474.24     22.29 o
  14   0   6        6.06        2.20      3.33 o
  15   0   6      595.79      649.87     29.48 o
  16   0   6      151.97      183.79     12.48 o
  17   0   6      224.53      253.51     15.45 o
 -20   1   6      174.10      209.32     12.81 o
 -19   1   6      404.47      459.31     21.87 o
 -18   1   6      321.17      346.01     13.61 o
 -17   1   6      157.79      159.99      8.05 o
 -16   1   6      189.84      179.32      8.32 o
 -15   1   6       35.32       35.98      3.27 o
 -14   1   6       35.08       47.12      3.01 o
 -13   1   6      570.55      566.36     13.30 o
 -12   1   6      731.15      643.06     14.61 o
 -11   1   6       82.99       70.07      3.01 o
 -10   1   6      574.38      582.72     10.45 o
  -9   1   6      371.59      347.96      7.40 o
  -8   1   6     1565.36     1484.65     29.75 o
  -7   1   6      623.78      589.04     10.99 o
  -6   1   6     1202.68     1252.24     20.56 o
  -5   1   6      646.32      733.63     12.42 o
  -4   1   6     2029.61     2234.48     38.57 o
  -3   1   6       47.09       85.61      3.59 o
  -2   1   6     1988.20     2473.42    104.79 o
  -1   1   6      761.22      996.10     29.13 o
   0   1   6        1.79        5.70      0.80 o
   1   1   6      359.11      435.85     10.94 o
   2   1   6       15.30       17.94      1.29 o
   3   1   6      864.63      991.92     29.83 o
   4   1   6       99.92       98.23      2.66 o
   5   1   6      438.32      425.33      8.31 o
   6   1   6      905.35      988.02     18.45 o
   7   1   6       40.25       40.60      2.10 o
   8   1   6     1254.76     1257.69     37.07 o
   9   1   6      403.32      416.54     13.44 o
  10   1   6      323.33      326.80     11.29 o
  11   1   6       60.80       57.21      4.38 o
  12   1   6      405.33      382.92     26.36 o
  13   1   6        2.72       -2.37      2.22 o
  14   1   6       21.81       15.34      4.04 o
  15   1   6       21.86       18.85      4.39 o
  16   1   6        8.71       14.66      4.42 o
  17   1   6       46.19       42.78      6.53 o
 -19   2   6       32.26       37.76      4.82 o
 -18   2   6       94.76       98.63      6.29 o
 -17   2   6        7.88        5.74      1.92 o
 -16   2   6      502.86      518.08     14.46 o
 -15   2   6      268.44      285.76      9.03 o
 -14   2   6       42.09       37.86      2.67 o
 -13   2   6      156.16      159.95      5.62 o
 -12   2   6      639.13      700.18     13.98 o
 -11   2   6      325.97      342.98      7.58 o
 -10   2   6      599.15      562.84     11.33 o
  -9   2   6      836.69      773.18     14.87 o
  -8   2   6       27.10       19.05      1.34 o
  -7   2   6       35.61       40.76      2.50 o
  -6   2   6        4.01        4.40      0.71 o
  -5   2   6      360.00      382.57      7.69 o
  -4   2   6      543.16      624.07     11.84 o
  -3   2   6      261.17      262.96      5.45 o
  -2   2   6     1872.94     2076.22     54.72 o
  -1   2   6       67.27       86.25      2.37 o
   0   2   6      908.65     1004.95     18.35 o
   1   2   6     1405.11     1386.27     24.93 o
   2   2   6     1047.58     1086.63     22.90 o
   3   2   6      257.22      266.26      6.55 o
   4   2   6      448.97      468.18     10.68 o
   5   2   6       47.98       52.09      2.29 o
   6   2   6      523.40      545.13     10.77 o
   7   2   6       78.30       74.08      3.05 o
   8   2   6       49.36       48.06      2.04 o
   9   2   6      116.47       96.00      3.19 o
  10   2   6       36.83       30.86      3.03 o
  11   2   6      553.01      527.73     13.77 o
  12   2   6      101.77       90.21      6.40 o
  13   2   6       91.52      100.16      5.66 o
  14   2   6       51.09       52.36      4.65 o
  15   2   6       74.49       74.63      7.44 o
  16   2   6      202.00      203.14     12.31 o
 -18   3   6       20.08       20.79      2.63 o
 -17   3   6      187.04      209.17      7.45 o
 -16   3   6       13.10       11.12      2.42 o
 -15   3   6       40.56       31.71      2.71 o
 -14   3   6      127.43      130.12      4.40 o
 -13   3   6       45.45       43.63      2.58 o
 -12   3   6      151.94      159.17      4.37 o
 -11   3   6       15.62       10.82      1.20 o
 -10   3   6       70.66       79.99      2.66 o
  -9   3   6      310.24      315.31      8.08 o
  -8   3   6      212.82      218.66      6.02 o
  -7   3   6      605.63      570.85     13.01 o
  -6   3   6      438.75      428.23     10.05 o
  -5   3   6      705.19      696.23     15.31 o
  -4   3   6        0.44       -1.11      1.06 o
  -3   3   6      706.16      414.38     40.91 o
  -2   3   6       81.76       87.79      3.99 o
  -1   3   6     3001.33     2968.04     85.52 o
   0   3   6        3.84        7.03      1.72 o
   1   3   6      438.82      444.31      9.17 o
   2   3   6       77.04       90.95      3.05 o
   3   3   6       27.71       19.75      1.58 o
   4   3   6      105.12      114.07      3.70 o
   5   3   6      207.12      197.94      4.65 o
   6   3   6       58.38       56.72      2.28 o
   7   3   6      535.13      573.26     11.17 o
   8   3   6      398.05      400.56      8.34 o
   9   3   6     1156.04     1108.71     20.53 o
  10   3   6       95.40       97.96      3.33 o
  11   3   6       22.33       23.54      2.27 o
  12   3   6       42.80       34.29      2.82 o
  13   3   6       68.11       65.42      3.79 o
  14   3   6        8.75        5.98      1.88 o
  15   3   6       29.77       31.34      4.48 o
 -17   4   6       35.50       37.57      6.27 o
 -16   4   6       83.85       94.10     11.21 o
 -15   4   6      129.97      129.56      6.02 o
 -14   4   6        6.16        7.73      1.96 o
 -13   4   6      108.66      103.82      4.95 o
 -12   4   6      524.07      544.32     15.06 o
 -11   4   6      142.30      146.90      5.07 o
 -10   4   6      382.08      372.06      9.54 o
  -9   4   6        0.30       -0.08      0.96 o
  -8   4   6       67.64       63.29      2.91 o
  -7   4   6        0.02        0.41      0.80 o
  -6   4   6        3.58        5.99      1.08 o
  -5   4   6      239.13      234.06      8.71 o
  -4   4   6      287.09      276.37      6.99 o
  -3   4   6        3.21        1.87      0.84 o
  -2   4   6      735.02      696.37     15.33 o
  -1   4   6      216.37      208.49      6.00 o
   0   4   6     1063.00     1042.91     20.23 o
   1   4   6      157.79      170.02      5.93 o
   2   4   6      334.84      321.24      7.97 o
   3   4   6        3.10        3.02      0.98 o
   4   4   6      294.18      291.50      7.53 o
   5   4   6        3.29        1.90      1.03 o
   6   4   6      183.73      167.35      5.22 o
   7   4   6       76.11       69.29      3.14 o
   8   4   6       21.30       24.33      2.10 o
   9   4   6      152.03      150.92      5.05 o
  10   4   6      139.74      122.71      4.61 o
  11   4   6      385.24      371.49      9.71 o
  12   4   6      131.40      120.09      6.64 o
  13   4   6        0.24        1.22      2.29 o
  14   4   6       45.15       36.17      4.36 o
 -15   5   6        7.13        4.45      2.16 o
 -14   5   6        0.24       -0.90      1.73 o
 -13   5   6       27.24       22.05      2.76 o
 -12   5   6        0.55        0.04      1.46 o
 -11   5   6        7.68        6.96      1.83 o
 -10   5   6      291.05      312.26      9.62 o
  -9   5   6       27.22       25.32      2.23 o
  -8   5   6      179.33      176.01      5.46 o
  -7   5   6      189.29      194.06      8.24 o
  -6   5   6       13.59       13.49      1.56 o
  -5   5   6       40.55       38.19      2.38 o
  -4   5   6       47.20       50.26      2.70 o
  -3   5   6      243.31      218.66      6.02 o
  -2   5   6      344.54      328.77      8.19 o
  -1   5   6      118.80      127.19      3.78 o
   0   5   6       24.92       21.94      1.78 o
   1   5   6        6.46        7.86      1.33 o
   2   5   6       24.02       22.70      1.83 o
   3   5   6       90.13       92.94      3.54 o
   4   5   6        0.10        0.00      1.06 o
   5   5   6       58.85       53.46      3.09 o
   6   5   6       19.47       19.64      2.09 o
   7   5   6        7.32        5.08      1.52 o
   8   5   6       80.15       80.35      4.10 o
   9   5   6      309.98      318.37     10.05 o
  10   5   6      217.71      208.89      6.79 o
  11   5   6       34.63       27.33      2.45 o
 -12   6   6        6.99        6.30      2.03 o
 -11   6   6       47.11       50.73      5.71 o
 -10   6   6        4.91        4.52      1.79 o
  -9   6   6       63.90       70.69      4.15 o
  -8   6   6       22.60       18.35      2.33 o
  -7   6   6       13.28       13.07      2.03 o
  -6   6   6        3.98        2.69      1.30 o
  -5   6   6        0.26        0.14      1.10 o
  -4   6   6      154.79      156.18      5.07 o
  -3   6   6       10.05        9.22      1.81 o
  -2   6   6       60.87       56.78      3.33 o
  -1   6   6      226.96      229.47      7.17 o
   0   6   6      198.46      216.16      6.33 o
   1   6   6      201.55      201.29      6.03 o
   2   6   6        5.39        6.48      1.74 o
   3   6   6       18.26       17.15      1.92 o
   4   6   6        0.59        2.30      1.33 o
   5   6   6       39.21       40.43      4.27 o
   6   6   6        2.69        1.76      1.51 o
   7   6   6      203.63      224.69      7.13 o
   8   6   6       36.86       31.81      2.86 o
  -5   7   6        5.82        5.60      2.21 o
  -4   7   6       46.52       52.56      3.51 o
  -3   7   6        3.75        5.26      2.51 o
  -2   7   6       49.01       55.98      3.53 o
  -1   7   6       59.24       70.91      3.96 o
   0   7   6       45.09       44.48      3.22 o
   1   7   6       21.74       19.18      2.77 o
   2   7   6       11.42        8.70      1.82 o
 -20   1   7       33.87       29.68      5.33 o
 -19   1   7       36.60       43.21      6.20 o
 -18   1   7        0.69        0.71      2.14 o
 -17   1   7        1.28        3.74      2.03 o
 -16   1   7        1.26        0.21      1.52 o
 -15   1   7       31.72       27.93      2.96 o
 -14   1   7       75.97       75.76      3.81 o
 -13   1   7        8.96       12.86      1.70 o
 -12   1   7      100.42       92.11      3.83 o
 -11   1   7      367.68      381.43      9.44 o
 -10   1   7      207.21      209.82      5.16 o
  -9   1   7        9.10       10.79      1.14 o
  -8   1   7       26.16       26.12      1.51 o
  -7   1   7      127.54      110.03      3.48 o
  -6   1   7      177.58      167.32      3.67 o
  -5   1   7       76.51       87.02      2.78 o
  -4   1   7        4.74        7.87      0.98 o
  -3   1   7        9.14       25.67      1.32 o
  -2   1   7      434.06      506.83     12.92 o
  -1   1   7      586.46      698.10     13.29 o
   0   1   7       89.20      142.55      3.19 o
   1   1   7       49.36       56.99      2.72 o
   2   1   7      131.43      118.32      3.47 o
   3   1   7        6.76       11.91      1.06 o
   4   1   7       39.63       53.96      2.06 o
   5   1   7       22.24       28.87      1.82 o
   6   1   7       24.48       23.09      1.95 o
   7   1   7       82.60       79.87      4.32 o
   8   1   7      101.36      101.65      5.12 o
   9   1   7        0.00        0.53      1.45 o
  10   1   7      184.61      189.15      8.41 o
  11   1   7        3.82        1.81      3.01 o
  12   1   7      139.57      137.74      9.34 o
  13   1   7       30.92       31.33      5.02 o
  14   1   7       11.62       12.07      3.86 o
  15   1   7        0.12       -2.88      2.82 o
  16   1   7        5.12        2.32      3.39 o
 -19   2   7        3.01        2.22      2.16 o
 -18   2   7        3.12        0.62      1.96 o
 -17   2   7        2.33        5.01      1.94 o
 -16   2   7       38.58       34.73      3.16 o
 -15   2   7        1.94        3.61      1.53 o
 -14   2   7       99.28       96.25      3.94 o
 -13   2   7       66.84       65.49      3.59 o
 -12   2   7      532.22      529.50     11.05 o
 -11   2   7      119.23       91.28      4.07 o
 -10   2   7      305.41      266.76      6.18 o
  -9   2   7      326.12      284.24      6.41 o
  -8   2   7      113.39      105.06      3.24 o
  -7   2   7       13.54       18.07      1.32 o
  -6   2   7        0.08       -0.70      0.59 o
  -5   2   7       36.04       40.27      1.79 o
  -4   2   7      123.11      127.77      3.50 o
  -3   2   7        1.75        7.19      1.14 o
  -2   2   7       72.40       84.67      2.26 o
  -1   2   7      634.84      692.59     11.69 o
   0   2   7       37.10       36.18      1.33 o
   1   2   7      773.02      794.74     21.63 o
   2   2   7      710.80      701.52     15.20 o
   3   2   7      126.32      151.24      4.15 o
   4   2   7      192.57      209.25      5.33 o
   5   2   7       32.98       32.08      1.81 o
   6   2   7       56.67       60.96      2.38 o
   7   2   7       24.23       27.58      2.07 o
   8   2   7       64.67       67.63      2.66 o
   9   2   7       95.83       78.49      4.53 o
  10   2   7        0.11       -1.12      1.48 o
  11   2   7      258.37      259.81     19.12 o
  12   2   7        1.30        2.93      2.02 o
  13   2   7       15.68       16.18      2.92 o
  14   2   7        8.84       11.47      2.84 o
  15   2   7       55.72       47.65      6.12 o
 -18   3   7       27.82       32.27      3.13 o
 -17   3   7       49.99       65.27      4.01 o
 -16   3   7        1.05        0.19      1.41 o
 -15   3   7        4.30        3.07      1.45 o
 -14   3   7        2.00        2.45      1.15 o
 -13   3   7      171.40      163.51      4.62 o
 -12   3   7       13.18        8.06      1.32 o
 -11   3   7      399.50      364.29      7.98 o
 -10   3   7      201.76      194.68      4.83 o
  -9   3   7      171.84      181.72      5.48 o
  -8   3   7       42.43       20.96      2.97 o
  -7   3   7       48.94       56.83      2.77 o
  -6   3   7      353.99      328.71      8.21 o
  -5   3   7        0.58        0.32      0.74 o
  -4   3   7       99.98       91.96      3.26 o
  -3   3   7       67.86       62.51      2.60 o
  -2   3   7      320.25      307.17      7.51 o
  -1   3   7        4.02        0.90      0.87 o
   0   3   7      472.76      468.76     10.74 o
   1   3   7      252.47      256.31      7.37 o
   2   3   7        9.26        8.80      1.21 o
   3   3   7       40.53       50.14      2.61 o
   4   3   7       83.40       68.77      2.37 o
   5   3   7       79.28       97.46      2.99 o
   6   3   7       68.81       62.49      2.55 o
   7   3   7        8.25        4.54      1.04 o
   8   3   7       93.54       93.45      3.57 o
   9   3   7       71.28       71.71      2.91 o
  10   3   7        3.11        3.91      1.72 o
  11   3   7       26.48       20.39      2.72 o
  12   3   7        1.84        0.61      2.12 o
  13   3   7      102.90      102.11     14.04 o
  14   3   7        2.84        2.33      2.79 o
 -17   4   7       19.40       15.28      3.67 o
 -16   4   7      229.03      257.31     21.21 o
 -15   4   7        0.07        0.31      1.73 o
 -14   4   7       62.74       63.51      5.34 o
 -13   4   7       49.32       41.97      3.42 o
 -12   4   7      153.97      156.71      6.12 o
 -11   4   7       37.64       36.98      2.80 o
 -10   4   7        9.02        3.83      1.35 o
  -9   4   7        3.70        1.78      1.11 o
  -8   4   7      180.59      169.80      5.26 o
  -7   4   7       33.66       30.43      2.14 o
  -6   4   7      256.26      253.65      6.81 o
  -5   4   7        0.06        0.16      0.80 o
  -4   4   7       32.68       28.56      1.98 o
  -3   4   7      640.40      601.35     13.64 o
  -2   4   7      441.98      443.47     10.47 o
  -1   4   7       11.59       10.31      1.53 o
   0   4   7        9.30       13.24      1.58 o
   1   4   7       93.33       93.38      3.42 o
   2   4   7      161.44      158.76      4.84 o
   3   4   7        0.22        1.30      0.99 o
   4   4   7        0.51       -1.25      0.88 o
   5   4   7        2.50        2.58      1.23 o
   6   4   7        0.21       -0.12      1.11 o
   7   4   7      170.71      150.75      5.15 o
   8   4   7      112.45      105.40      4.33 o
   9   4   7       82.77       70.18      3.93 o
  10   4   7      286.38      295.33      8.49 o
  11   4   7      127.38      111.79      6.32 o
  12   4   7       82.28       50.16      6.68 o
  13   4   7        3.14        7.67      3.92 o
 -14   5   7       10.42        6.99      2.58 o
 -13   5   7      343.65      367.82     11.53 o
 -12   5   7       36.51       37.43      3.32 o
 -11   5   7        4.60        1.03      1.49 o
 -10   5   7       59.40       55.89      3.44 o
  -9   5   7      189.62      197.15      6.15 o
  -8   5   7       84.39       87.33      3.69 o
  -7   5   7      274.74      267.95      7.45 o
  -6   5   7      101.48      102.27      3.99 o
  -5   5   7        2.19        2.08      1.34 o
  -4   5   7      117.10       99.46      3.74 o
  -3   5   7      104.61      104.20      3.80 o
  -2   5   7       17.63       14.73      1.60 o
  -1   5   7      193.17      199.29      6.54 o
   0   5   7      357.29      382.81     10.60 o
   1   5   7      116.47      128.61      6.09 o
   2   5   7        0.21       -0.34      1.04 o
   3   5   7      165.87      167.20      5.33 o
   4   5   7      169.39      159.77      5.23 o
   5   5   7      171.09      168.81      5.54 o
   6   5   7       12.31        8.11      1.69 o
   7   5   7      236.89      230.38      7.14 o
   8   5   7        4.68        4.63      1.75 o
   9   5   7       86.55       87.45      4.44 o
  10   5   7      235.55      226.47      8.01 o
 -11   6   7        0.58        1.66      1.74 o
 -10   6   7        6.63        2.77      1.69 o
  -9   6   7       82.81       89.52      4.68 o
  -8   6   7       12.87       18.66      2.67 o
  -7   6   7      107.46      111.34      4.42 o
  -6   6   7       28.10       23.87      3.86 o
  -5   6   7      193.46      188.98      5.93 o
  -4   6   7        6.71        8.60      1.95 o
  -3   6   7      447.75      441.40     12.29 o
  -2   6   7      147.91      164.05      7.41 o
  -1   6   7        1.32        7.99      4.02 o
   0   6   7        0.08       -0.40      1.34 o
   1   6   7      151.64      141.28      5.51 o
   2   6   7      223.48      249.38      7.99 o
   3   6   7       13.94       12.12      2.26 o
   4   6   7       52.01       49.37      3.26 o
   5   6   7       65.33       69.83      6.16 o
   6   6   7        7.81        6.45      1.85 o
   7   6   7      129.47      129.74      5.20 o
  -2   7   7       54.71       58.46      3.84 o
 -20   0   8       34.68       28.07      5.88 o
 -19   0   8       89.84       89.18      8.83 o
 -18   0   8      265.92      267.93     11.68 o
 -17   0   8      128.06      146.69      7.92 o
 -16   0   8      159.98      175.29      8.58 o
 -15   0   8        5.59       11.52      2.92 o
 -14   0   8        4.40        3.01      1.89 o
 -13   0   8      412.33      414.84     19.43 o
 -12   0   8       26.77       28.01      3.92 o
 -11   0   8     2832.32     2758.47     78.27 o
 -10   0   8      154.20      136.83      6.19 o
  -9   0   8      304.47      267.70      9.75 o
  -8   0   8     2299.92     2314.77    103.16 o
  -6   0   8     2022.35     2061.30     76.24 o
  -5   0   8      285.19      262.54      9.30 o
  -4   0   8      447.03      625.49     30.67 o
  -3   0   8        7.25        8.81      1.62 o
  -2   0   8      546.06      681.26     66.17 o
  -1   0   8      718.39      995.13    114.00 o
   0   0   8      103.75      162.36     16.33 o
   1   0   8      665.71      786.98     19.16 o
   2   0   8      969.94     1007.77     26.22 o
   3   0   8      383.29      426.80     11.20 o
   4   0   8       66.75       67.60      3.87 o
   5   0   8     1679.85     1820.54     68.48 o
   6   0   8      467.19      446.77     19.51 o
   7   0   8      322.28      309.54     14.82 o
   8   0   8      516.94      578.65     24.86 o
   9   0   8      123.04      130.57      8.61 o
  10   0   8       50.29       50.50      5.90 o
  11   0   8       85.68       88.86      7.58 o
  12   0   8       18.60       13.63      3.87 o
  13   0   8       29.56       26.75      5.12 o
  14   0   8       68.94       74.05      8.23 o
  15   0   8      136.04      155.84     11.54 o
 -19   1   8       45.79       60.12      6.51 o
 -18   1   8      314.67      345.54     13.73 o
 -17   1   8       54.20       53.16      5.30 o
 -16   1   8      517.48      518.79     15.36 o
 -15   1   8      244.07      242.71      8.66 o
 -14   1   8      718.26      723.91     19.84 o
 -13   1   8      316.74      323.00      9.83 o
 -12   1   8       17.82       19.55      2.28 o
 -11   1   8      133.12      128.61      4.99 o
 -10   1   8      136.96      128.14      5.26 o
  -9   1   8      956.68      930.28     17.82 o
  -8   1   8      179.85      188.71      4.23 o
  -7   1   8      514.52      533.35      9.62 o
  -6   1   8       52.39       61.03      2.17 o
  -5   1   8      904.78      901.96     16.43 o
  -4   1   8      769.31      875.93     15.90 o
  -3   1   8      823.41      940.24     25.65 o
  -2   1   8      212.79      248.94      8.22 o
  -1   1   8      915.70     1170.20     30.27 o
   0   1   8      325.39      349.16      6.63 o
   1   1   8      318.17      358.65      6.75 o
   2   1   8      332.17      372.32      8.39 o
   3   1   8     1485.37     1699.82     29.97 o
   4   1   8      957.41     1017.82     26.78 o
   5   1   8       67.92       83.30      3.61 o
   6   1   8       82.13       87.81      4.60 o
   7   1   8        0.23        3.73      1.58 o
   8   1   8       28.26       35.43      3.37 o
   9   1   8       10.93       13.61      6.03 o
  10   1   8      217.34      235.06     12.66 o
  11   1   8      151.17      160.95     10.11 o
  12   1   8      120.56      110.53      8.42 o
  13   1   8      218.92      204.97     12.42 o
  14   1   8      188.07      193.81     12.30 o
  15   1   8      118.16      134.73     10.29 o
 -19   2   8       43.86       43.18      8.90 o
 -18   2   8      107.92      111.85      7.67 o
 -17   2   8      333.84      356.59     13.65 o
 -16   2   8        4.91        6.23      1.86 o
 -15   2   8        2.00        2.22      1.35 o
 -14   2   8        3.09        0.85      1.18 o
 -13   2   8      115.06      117.82      4.45 o
 -12   2   8       39.02       33.80      2.16 o
 -11   2   8      182.36      181.21      4.85 o
 -10   2   8      291.55      327.93      7.37 o
  -9   2   8       75.48       85.88      2.93 o
  -8   2   8      781.78      766.95     14.88 o
  -7   2   8      664.20      617.67     12.19 o
  -6   2   8      800.38      761.16     14.63 o
  -5   2   8      253.28      279.04      6.17 o
  -4   2   8      577.63      633.12     12.30 o
  -3   2   8      107.93      113.41      2.75 o
  -2   2   8        4.07        6.20      0.72 o
  -1   2   8        8.71        7.99      0.80 o
   0   2   8      123.44      138.56      3.62 o
   1   2   8      318.82      329.22      6.95 o
   2   2   8      127.93      134.67      4.21 o
   3   2   8      583.84      595.64     14.43 o
   4   2   8      611.25      642.30     13.77 o
   5   2   8      357.28      365.77      8.55 o
   6   2   8      378.84      395.85     10.23 o
   7   2   8      257.11      244.40      7.48 o
   8   2   8       83.02       82.27      4.60 o
   9   2   8      109.97      107.27     13.06 o
  10   2   8      256.70      241.63      9.40 o
  11   2   8      231.45      218.90     18.17 o
  12   2   8       44.25       42.63      4.24 o
  13   2   8       79.56       53.77      4.85 o
  14   2   8        1.40        1.78      2.93 o
 -18   3   8        0.40       -0.91      1.52 o
 -17   3   8        0.24       -0.92      1.41 o
 -16   3   8      115.18      130.39      5.40 o
 -15   3   8      289.25      320.81      9.67 o
 -14   3   8      222.07      220.26      6.54 o
 -13   3   8      495.91      505.01     10.80 o
 -12   3   8       80.84       73.11      2.92 o
 -11   3   8       13.02       12.38      1.32 o
 -10   3   8      271.97      267.54      6.21 o
  -9   3   8       10.90        9.08      1.40 o
  -8   3   8      123.27       95.60      3.71 o
  -7   3   8        6.22        6.25      1.21 o
  -6   3   8       90.71       88.14      5.21 o
  -5   3   8      438.46      446.12     10.66 o
  -4   3   8        6.24        1.21      1.29 o
  -3   3   8     1332.37     1337.38     28.35 o
  -2   3   8        9.26       10.81      1.66 o
  -1   3   8       13.00       10.21      1.90 o
   0   3   8     1721.03     1789.18     37.19 o
   1   3   8      748.09      797.78     19.88 o
   2   3   8      259.48      248.04      6.00 o
   3   3   8       50.17       56.77      2.65 o
   4   3   8       28.44       28.12      2.11 o
   5   3   8        1.06        0.30      0.81 o
   6   3   8       72.09       72.81      2.73 o
   7   3   8       76.61       69.09      2.80 o
   8   3   8        2.04       -0.31      0.93 o
   9   3   8        2.13        1.42      1.33 o
  10   3   8      295.04      280.32     10.14 o
  11   3   8       42.52       42.01      4.14 o
  12   3   8       21.99       16.38      2.82 o
  13   3   8      552.07      569.81     18.43 o
 -16   4   8        0.00       -0.76      2.17 o
 -15   4   8       56.50       56.99      4.68 o
 -14   4   8       34.24       30.82      4.24 o
 -13   4   8       15.49       13.01      2.55 o
 -12   4   8       68.81       63.53      3.82 o
 -11   4   8        0.04       -1.44      1.11 o
 -10   4   8      442.12      464.59     11.67 o
  -9   4   8      309.44      270.59      7.62 o
  -8   4   8      156.24      160.03      5.19 o
  -7   4   8       95.89       98.12      5.62 o
  -6   4   8       65.05       63.21      3.20 o
  -5   4   8      391.72      377.62      9.44 o
  -4   4   8       67.49       62.42      2.94 o
  -3   4   8       63.85       60.90      2.91 o
  -2   4   8        1.65       -0.02      0.86 o
  -1   4   8      171.56      153.62      5.41 o
   0   4   8       17.61       14.85      1.83 o
   1   4   8        0.87        1.22      1.12 o
   2   4   8       88.86       83.15      4.74 o
   3   4   8      502.37      515.00     13.78 o
   4   4   8      153.74      173.79      5.49 o
   5   4   8       85.65       88.56      3.76 o
   6   4   8       38.85       33.88      2.61 o
   7   4   8      152.85      145.27      5.80 o
   8   4   8        8.04        9.23      1.82 o
   9   4   8       57.66       48.85      3.35 o
  10   4   8      202.34      202.48      7.65 o
  11   4   8      213.80      193.12     12.80 o
  12   4   8       44.52       45.52      6.85 o
 -14   5   8       75.53       90.53      5.42 o
 -13   5   8       13.52       12.34      2.44 o
 -12   5   8       70.16       78.24      4.75 o
 -11   5   8       31.70       26.35      2.77 o
 -10   5   8       89.36       93.34      4.33 o
  -9   5   8        1.04        1.14      1.23 o
  -8   5   8       12.10        8.20      1.58 o
  -7   5   8       22.18       22.16      2.15 o
  -6   5   8        0.73       -0.18      1.05 o
  -5   5   8       27.92       27.84      2.38 o
  -4   5   8      157.35      157.25      5.13 o
  -3   5   8       21.91       22.12      2.22 o
  -2   5   8      227.90      209.66      8.69 o
  -1   5   8        0.54        5.99      3.89 o
   0   5   8      209.06      211.50      7.02 o
   1   5   8      153.72      165.91      5.96 o
   2   5   8      241.40      252.38      8.03 o
   3   5   8       12.61        8.19      1.62 o
   4   5   8       10.69        6.65      1.59 o
   5   5   8        3.69        0.58      1.35 o
   6   5   8        7.72        5.38      1.65 o
   7   5   8        7.67        6.37      1.76 o
   8   5   8       27.72       24.71      2.66 o
   9   5   8       52.14       45.01      3.42 o
 -10   6   8        2.80        1.63      1.68 o
  -9   6   8        5.86        4.21      1.70 o
  -8   6   8       50.18       56.01      4.66 o
  -7   6   8      167.21      172.29      5.92 o
  -6   6   8       19.70       16.33      2.13 o
  -5   6   8      149.52      151.48      5.34 o
  -4   6   8       13.71       16.61      3.21 o
  -3   6   8        9.20        7.20      1.89 o
  -2   6   8       10.54       10.81      1.93 o
  -1   6   8        0.00        0.23      2.34 o
   0   6   8      121.56      124.28      5.34 o
   1   6   8       46.80       56.65      3.81 o
   2   6   8       79.91       81.37      4.43 o
   3   6   8       71.68       77.27      4.49 o
   4   6   8        6.75        6.97      1.84 o
   5   6   8      174.69      184.31      6.40 o
   6   6   8        1.94        2.44      1.81 o
 -19   1   9        0.92       -0.46      2.28 o
 -18   1   9       93.11      105.25     10.48 o
 -17   1   9        5.94        6.54      2.06 o
 -16   1   9        0.19        0.81      1.64 o
 -15   1   9       11.65        9.35      2.17 o
 -14   1   9        0.14        0.26      1.42 o
 -13   1   9       20.48       19.69      2.50 o
 -12   1   9        2.38        1.36      1.18 o
 -11   1   9       25.26       22.75      2.09 o
 -10   1   9        8.02        5.46      1.31 o
  -9   1   9        2.07       -0.25      0.75 o
  -8   1   9     1539.02     1516.72     25.21 o
  -7   1   9      316.59      303.30      6.12 o
  -6   1   9       40.28       51.72      2.08 o
  -5   1   9        1.25        1.33      0.68 o
  -4   1   9       68.70       92.17      2.67 o
  -3   1   9       19.10       36.59      2.21 o
  -2   1   9       90.71       92.51      2.74 o
  -1   1   9       27.92       41.66      1.96 o
   0   1   9       34.48       41.53      2.24 o
   1   1   9      225.34      245.65      5.69 o
   2   1   9      223.38      256.51      6.51 o
   3   1   9      216.16      244.60      7.39 o
   4   1   9      166.54      176.40      5.96 o
   5   1   9      109.09      122.67      4.72 o
   6   1   9        6.30        2.44      1.49 o
   7   1   9      124.45      126.53      7.59 o
   8   1   9       96.85      110.78      5.88 o
   9   1   9        1.18        0.96      2.24 o
  10   1   9        3.94        4.13      2.79 o
  11   1   9       88.98       96.20      7.92 o
  12   1   9       13.93       14.05      4.07 o
  13   1   9        4.52        2.51      3.18 o
  14   1   9       29.77       21.07      4.85 o
 -18   2   9       74.44       80.97      5.86 o
 -17   2   9        0.29       -0.75      1.83 o
 -16   2   9      112.37      114.74      5.60 o
 -15   2   9       10.83        9.35      1.73 o
 -14   2   9        1.80        0.98      1.30 o
 -13   2   9       60.91       59.14      4.67 o
 -12   2   9        4.34        2.71      1.66 o
 -11   2   9      491.65      482.26     10.29 o
 -10   2   9       44.93       35.60      2.12 o
  -9   2   9      141.23      148.49      4.18 o
  -8   2   9      121.08      126.55      4.14 o
  -7   2   9        2.89        5.27      0.99 o
  -6   2   9        4.90       10.48      1.16 o
  -5   2   9      329.51      314.04      6.91 o
  -4   2   9      521.77      540.47     10.84 o
  -3   2   9       15.49       22.32      1.30 o
  -2   2   9       41.79       47.95      1.78 o
  -1   2   9      436.97      492.30     10.00 o
   0   2   9      289.33      310.03      6.79 o
   1   2   9      457.45      465.54     10.51 o
   2   2   9      888.14      978.12     20.27 o
   3   2   9        0.03        0.35      0.87 o
   4   2   9       42.43       50.77      2.67 o
   5   2   9       48.93       50.09      2.68 o
   6   2   9      130.96      126.61      5.20 o
   7   2   9       43.06       37.64      3.43 o
   8   2   9       34.79       30.71      3.20 o
   9   2   9       46.89       41.58      3.82 o
  10   2   9       47.84       41.16      4.65 o
  11   2   9       18.56       19.41      2.98 o
  12   2   9        0.27        2.32      2.49 o
  13   2   9       32.27       29.75      5.15 o
 -17   3   9       15.09       15.23      3.92 o
 -16   3   9       20.39       15.32      2.14 o
 -15   3   9       24.05       20.71      2.77 o
 -14   3   9      166.17      178.18      5.96 o
 -13   3   9        0.01       -0.80      0.92 o
 -12   3   9       15.55       11.42      1.57 o
 -11   3   9        5.81        5.20      1.05 o
 -10   3   9       24.66       19.46      1.51 o
  -9   3   9       29.43       24.09      1.58 o
  -8   3   9      830.62      738.32     16.92 o
  -7   3   9       51.39       40.22      2.65 o
  -6   3   9       78.50       89.43      3.61 o
  -5   3   9        7.45       11.23      2.29 o
  -4   3   9      146.23      142.77      4.95 o
  -3   3   9       75.02       76.99      4.63 o
  -2   3   9       28.50       32.49      3.08 o
  -1   3   9      268.32      275.28      7.29 o
   0   3   9       55.44       58.02      3.79 o
   1   3   9      107.74      119.66      3.64 o
   2   3   9      154.48      158.88      4.50 o
   3   3   9        3.18        3.11      0.98 o
   4   3   9       45.60       47.01      2.43 o
   5   3   9      104.10      112.50      3.83 o
   6   3   9       10.52       12.62      1.49 o
   7   3   9        4.52        3.55      1.24 o
   8   3   9       36.19       37.64      3.32 o
   9   3   9       90.78       82.44      4.92 o
  10   3   9       58.50       55.99      4.93 o
  11   3   9       16.34       16.82      3.54 o
  12   3   9       36.35       31.72      3.57 o
 -16   4   9      359.90      376.99     15.51 o
 -15   4   9        3.41        4.10      2.23 o
 -14   4   9        4.18        0.29      1.68 o
 -13   4   9       65.17       63.27      4.89 o
 -12   4   9        3.00        3.87      1.64 o
 -11   4   9      255.29      228.13      7.10 o
 -10   4   9      163.82      165.86      7.06 o
  -9   4   9       95.39       98.09      4.14 o
  -8   4   9       25.99       24.22      2.99 o
  -7   4   9       95.13      103.49      4.29 o
  -6   4   9       72.06       57.14      3.16 o
  -5   4   9       64.53       57.11      3.19 o
  -4   4   9      106.91       97.18      3.84 o
  -3   4   9      110.78      112.67      4.16 o
  -2   4   9        7.89        9.57      3.04 o
  -1   4   9       61.20       58.02      4.13 o
   0   4   9      364.95      376.63     14.15 o
   1   4   9       75.13       85.05      4.12 o
   2   4   9      310.33      333.55      9.90 o
   3   4   9      262.71      267.84      8.82 o
   4   4   9       44.39       37.49      3.04 o
   5   4   9        5.09        2.15      1.53 o
   6   4   9       60.90       58.66      3.94 o
   7   4   9       15.37       13.72      2.29 o
   8   4   9        2.74        2.51      1.70 o
   9   4   9       51.79       42.02      3.66 o
  10   4   9       37.32       22.71      5.00 o
  11   4   9       47.71       23.62      5.20 o
 -13   5   9        9.58        5.60      2.07 o
 -12   5   9       26.83       28.87      3.17 o
 -11   5   9       14.04        9.78      2.00 o
 -10   5   9        7.48        6.95      1.71 o
  -9   5   9       46.94       43.63      3.09 o
  -8   5   9        2.63        2.04      1.30 o
  -7   5   9       53.04       55.52      3.41 o
  -6   5   9      306.23      304.43      8.46 o
  -5   5   9      226.87      247.73      7.18 o
  -4   5   9       33.96       38.33      2.72 o
  -3   5   9       98.25      104.92      4.71 o
  -2   5   9        1.47        2.44      2.25 o
  -1   5   9      183.99      189.30      7.10 o
   0   5   9      154.39      170.15      6.35 o
   1   5   9        4.83        4.05      2.16 o
   2   5   9        3.47        3.48      1.57 o
   3   5   9       28.12       29.89      2.85 o
   4   5   9       96.30      101.91      4.95 o
   5   5   9       98.94       92.97      6.71 o
   6   5   9        5.58        4.56      2.01 o
   7   5   9      259.74      263.65      9.10 o
   8   5   9        0.09        0.56      1.81 o
  -9   6   9        1.12        1.94      1.62 o
  -8   6   9      130.96      129.49      6.10 o
  -7   6   9      166.09      171.49      6.03 o
  -6   6   9        6.06        6.71      1.73 o
  -5   6   9        0.22        1.24      1.49 o
  -4   6   9        2.34        0.87      1.57 o
  -3   6   9       23.34       22.29      2.64 o
  -2   6   9       10.88       13.31      2.16 o
  -1   6   9       37.70       35.75      3.19 o
   0   6   9      223.03      223.80      7.87 o
   1   6   9        3.22       16.76      6.24 o
   2   6   9      100.64      100.18      5.16 o
   3   6   9       46.77       47.33      3.78 o
   4   6   9       61.95       71.05      4.63 o
 -19   0  10      201.38      221.14     10.77 o
 -18   0  10      110.20       96.38      7.39 o
 -17   0  10        8.59       14.88      3.29 o
 -16   0  10      544.66      533.68     19.00 o
 -15   0  10      435.15      477.49     24.86 o
 -14   0  10      372.46      384.98     14.48 o
 -13   0  10      130.51      132.33      6.98 o
 -12   0  10      288.60      260.09     10.50 o
 -11   0  10       12.04       10.84      2.28 o
 -10   0  10       65.34       54.76      4.38 o
  -9   0  10       42.20       35.21      5.64 o
  -8   0  10        3.09        4.17      1.52 o
  -7   0  10      592.18      608.62     19.52 o
  -6   0  10      513.22      543.16     17.58 o
  -5   0  10     1432.94     1588.20     46.40 o
  -4   0  10      101.67      146.33     12.12 o
  -3   0  10     1464.38     1619.36     47.15 o
  -2   0  10      613.61      742.84     23.06 o
  -1   0  10      687.86      804.54     29.72 o
   0   0  10       10.22       15.20      2.41 o
   1   0  10      471.88      559.44     17.93 o
   2   0  10       88.65       77.94      4.64 o
   3   0  10        0.76        2.66      1.97 o
   4   0  10      148.79      147.19      8.83 o
   5   0  10        8.51        4.52      2.50 o
   6   0  10      514.36      540.74     23.80 o
   7   0  10     1013.18     1080.18     43.46 o
   8   0  10      707.24      755.10     32.10 o
   9   0  10      163.57      158.71     10.52 o
  10   0  10       10.25       12.07      3.88 o
  11   0  10      159.67      166.16     11.33 o
  12   0  10       51.82       49.91      6.70 o
  13   0  10       37.15       24.91      5.42 o
 -19   1  10       94.70       96.08      6.94 o
 -18   1  10       54.59       58.16      4.77 o
 -17   1  10        8.98        6.13      2.63 o
 -16   1  10        3.54        2.32      1.82 o
 -15   1  10        0.06       -2.33      1.44 o
 -14   1  10      120.99      120.60      5.81 o
 -13   1  10      176.34      182.63      8.05 o
 -12   1  10      119.44      112.09      6.48 o
 -11   1  10      782.18      748.03     20.19 o
 -10   1  10       76.89       75.68      3.45 o
  -9   1  10      777.78      807.77     15.75 o
  -8   1  10      474.11      475.38      9.93 o
  -7   1  10       88.15       79.33      2.64 o
  -6   1  10      920.88      980.47     16.90 o
  -5   1  10     1036.54     1127.46     19.12 o
  -4   1  10      353.23      381.27     12.44 o
  -3   1  10       57.60       67.56      2.57 o
  -2   1  10       38.02       30.60      1.76 o
  -1   1  10      109.85      134.96      4.57 o
   0   1  10      203.44      231.43      5.60 o
   1   1  10      149.05      150.73      4.77 o
   2   1  10      598.23      637.02     16.32 o
   3   1  10      257.26      267.14      8.15 o
   4   1  10      689.61      715.31     18.23 o
   5   1  10     1244.77     1274.04     36.16 o
   6   1  10      387.85      406.82     13.73 o
   7   1  10      253.39      248.74     12.97 o
   8   1  10       67.75       63.92      6.65 o
   9   1  10       40.67       37.79      5.34 o
  10   1  10        0.50        0.80      2.67 o
  11   1  10       10.37        4.12      3.13 o
  12   1  10        9.60        6.99      3.60 o
  13   1  10       10.20       10.27      4.31 o
 -18   2  10        1.70       -0.54      2.01 o
 -17   2  10      117.63      112.74      6.95 o
 -16   2  10      417.39      433.36     13.52 o
 -15   2  10       41.24       39.54      3.51 o
 -14   2  10      137.91      133.49      5.02 o
 -13   2  10      310.80      334.90      9.11 o
 -12   2  10      110.59      119.93      4.55 o
 -11   2  10      161.02      150.42      5.09 o
 -10   2  10       22.01       18.86      1.67 o
  -9   2  10       41.05       42.76      2.36 o
  -8   2  10       30.01       37.17      2.17 o
  -7   2  10        1.20       -0.51      0.76 o
  -6   2  10      437.48      464.94      9.73 o
  -5   2  10        7.60        3.70      0.97 o
  -4   2  10      288.10      300.12      6.79 o
  -3   2  10     1528.68     1650.64     27.21 o
  -2   2  10      278.62      314.89      6.21 o
  -1   2  10      720.21      789.16     15.34 o
   0   2  10       49.45       56.95      2.84 o
   1   2  10       13.46       16.87      1.63 o
   2   2  10      198.33      205.88      5.92 o
   3   2  10      249.63      254.10      6.74 o
   4   2  10        7.29        6.50      1.67 o
   5   2  10        2.14        4.38      1.83 o
   6   2  10        5.50        6.45      3.77 o
   7   2  10      223.14      223.37      8.84 o
   8   2  10      150.09      150.48      7.06 o
   9   2  10       73.32       71.95      5.32 o
  10   2  10      146.18      150.13      7.69 o
  11   2  10        4.02        6.20      2.93 o
  12   2  10      252.96      236.18     13.50 o
 -17   3  10       64.70       70.51      4.41 o
 -16   3  10        7.04        5.18      1.66 o
 -15   3  10      170.39      191.76      6.22 o
 -14   3  10        2.22        1.48      1.23 o
 -13   3  10      300.84      307.09      8.33 o
 -12   3  10      101.22       99.82      3.52 o
 -11   3  10      347.65      345.28      7.91 o
 -10   3  10      322.08      319.97      7.35 o
  -9   3  10       73.11       78.67      2.78 o
  -8   3  10      191.96      189.05      6.01 o
  -7   3  10      325.35      307.98      8.36 o
  -6   3  10      135.55      133.84      4.72 o
  -5   3  10       43.11       41.32      2.75 o
  -4   3  10       62.48       60.75      3.32 o
  -3   3  10        5.20        3.86      1.19 o
  -2   3  10      128.13      123.85      4.37 o
  -1   3  10       81.07       79.71      4.03 o
   0   3  10      180.94      180.00      6.35 o
   1   3  10       41.31       48.04      2.43 o
   2   3  10      178.94      173.19      4.96 o
   3   3  10      471.78      482.88     11.03 o
   4   3  10       10.37        7.75      1.36 o
   5   3  10      258.60      266.24      7.05 o
   6   3  10      241.63      241.07      8.04 o
   7   3  10      138.67      142.00      5.46 o
   8   3  10       53.63       32.82      5.62 o
   9   3  10       42.39       36.86      3.55 o
  10   3  10        0.06       -1.16      1.80 o
  11   3  10        7.39        4.24      2.30 o
 -15   4  10        2.88        4.29      2.59 o
 -14   4  10       74.53       67.25      4.79 o
 -13   4  10      204.46      216.13      7.25 o
 -12   4  10      115.78      112.45      4.96 o
 -11   4  10        5.70        5.30      1.63 o
 -10   4  10        8.08        4.87      1.50 o
  -9   4  10       40.76       40.20      3.00 o
  -8   4  10       15.48       14.32      1.94 o
  -7   4  10      193.79      181.24      5.91 o
  -6   4  10      146.31      142.85      5.04 o
  -5   4  10       13.82       15.31      1.91 o
  -4   4  10       95.16       85.95      3.82 o
  -3   4  10      305.21      311.88      9.58 o
  -2   4  10      307.68      325.77      9.87 o
  -1   4  10      144.41      160.31      6.08 o
   0   4  10      190.03      191.92      6.83 o
   1   4  10       10.23       14.58      2.09 o
   2   4  10      154.69      160.94     10.30 o
   3   4  10      140.11      145.64      5.94 o
   4   4  10        0.76        1.78      1.55 o
   5   4  10       25.43       27.69      2.93 o
   6   4  10       73.94       74.53      4.52 o
   7   4  10        0.62       -0.66      2.03 o
   8   4  10       25.50       24.72      4.37 o
   9   4  10       11.44        4.77      3.60 o
 -12   5  10      134.11      137.97      5.73 o
 -11   5  10      136.64      141.58      5.60 o
 -10   5  10       59.58       58.86      3.81 o
  -9   5  10      158.25      136.46      5.29 o
  -8   5  10       55.49       58.08      5.08 o
  -7   5  10       38.32       32.89      2.80 o
  -6   5  10       14.60       12.75      1.95 o
  -5   5  10       84.96       89.34      4.06 o
  -4   5  10        0.01        0.96      1.48 o
  -3   5  10      164.74      161.31      7.13 o
  -2   5  10       31.69       33.58      4.07 o
  -1   5  10       66.52       61.40      4.00 o
   0   5  10       34.18       39.10      3.27 o
   1   5  10       12.98        9.51      3.02 o
   2   5  10        8.32        9.67      2.08 o
   3   5  10       95.99      107.74      7.24 o
   4   5  10      111.99      106.65      5.29 o
   5   5  10      171.75      161.06      6.75 o
   6   5  10        0.35       -0.31      1.81 o
   7   5  10       38.53       44.48      3.97 o
  -7   6  10        5.86        3.69      1.76 o
  -6   6  10        1.08        1.11      1.77 o
  -5   6  10      182.85      186.02      7.18 o
  -4   6  10        7.68        8.34      3.45 o
  -3   6  10        2.38        5.18      2.31 o
  -2   6  10      171.08      170.91      6.83 o
  -1   6  10        0.02        9.03      5.70 o
   0   6  10       51.95       53.61      4.14 o
   1   6  10       16.37       21.15      2.76 o
 -18   1  11        1.81        0.12      2.03 o
 -17   1  11        7.38        4.46      2.18 o
 -16   1  11       20.71       22.68      3.11 o
 -15   1  11       57.50       51.71      4.28 o
 -14   1  11      160.64      153.56      6.63 o
 -13   1  11        3.73        3.86      1.66 o
 -12   1  11       19.76       20.76      2.57 o
 -11   1  11      152.47      148.53      6.19 o
 -10   1  11       17.83       16.08      2.30 o
  -9   1  11      264.10      255.20      7.12 o
  -8   1  11       54.11       55.25      3.04 o
  -7   1  11        5.05        5.47      1.28 o
  -6   1  11       12.89       13.57      1.63 o
  -5   1  11       10.47       14.17      1.65 o
  -4   1  11       91.22      119.54      3.74 o
  -3   1  11       32.70       38.03      3.38 o
  -2   1  11        0.52        1.32      0.90 o
  -1   1  11       13.96       21.03      2.71 o
   0   1  11        7.44        7.68      1.44 o
   1   1  11      218.19      238.70      7.72 o
   2   1  11       30.78       35.90      3.55 o
   3   1  11       12.62        9.94      2.19 o
   4   1  11      238.10      228.84     12.16 o
   5   1  11        0.09       -0.89      2.01 o
   6   1  11      155.70      156.40      9.86 o
   7   1  11       22.59       23.30      4.20 o
   8   1  11       11.84        7.99      3.39 o
   9   1  11      116.71      112.62      8.62 o
  10   1  11        2.88       -1.48      2.50 o
  11   1  11       26.96       25.66      4.84 o
  12   1  11        2.77        2.11      3.33 o
 -17   2  11       68.41       67.67      4.89 o
 -16   2  11       63.16       63.81      5.69 o
 -15   2  11       21.87       19.43      2.71 o
 -14   2  11       39.11       28.94      2.99 o
 -13   2  11       51.40       46.84      3.18 o
 -12   2  11        1.14       -0.97      1.29 o
 -11   2  11       41.61       36.04      2.70 o
 -10   2  11        4.02        6.14      1.50 o
  -9   2  11        7.26        6.35      1.24 o
  -8   2  11       81.87       88.70      3.26 o
  -7   2  11       37.79       34.41      2.29 o
  -6   2  11     1531.92     1499.82     27.93 o
  -5   2  11       39.43       39.74      2.24 o
  -4   2  11      186.05      189.62      6.65 o
  -3   2  11        0.68       -0.60      0.77 o
  -2   2  11      271.69      309.41      6.25 o
  -1   2  11       69.38       75.32      3.28 o
   0   2  11       11.24        7.15      1.36 o
   1   2  11        6.81        7.29      1.40 o
   2   2  11       37.64       42.98      3.07 o
   3   2  11        4.29        4.36      1.52 o
   4   2  11      388.83      375.13     10.87 o
   5   2  11       12.39        7.29      2.09 o
   6   2  11       63.24       52.08      5.98 o
   7   2  11      118.05      119.39     13.65 o
   8   2  11        4.26        2.90      1.98 o
   9   2  11        8.47        6.93      2.97 o
  10   2  11       38.00       34.61      5.13 o
  11   2  11       34.76       24.94      4.78 o
 -16   3  11       33.87       28.16      2.53 o
 -15   3  11        7.49        3.31      2.36 o
 -14   3  11       13.90       10.93      1.73 o
 -13   3  11       75.60       79.05      3.85 o
 -12   3  11       18.80       16.52      1.62 o
 -11   3  11      158.36      153.25      4.48 o
 -10   3  11        5.61        6.37      1.10 o
  -9   3  11      150.54      145.51      4.67 o
  -8   3  11       27.18       21.29      2.78 o
  -7   3  11        3.87        2.84      1.51 o
  -6   3  11        5.36        3.24      1.68 o
  -5   3  11       18.59       15.61      1.89 o
  -4   3  11        1.58        1.73      1.23 o
  -3   3  11      113.10      122.63      4.59 o
  -2   3  11      121.49      120.56      6.04 o
  -1   3  11      146.33      158.98      6.09 o
   0   3  11       78.09       88.83      3.38 o
   1   3  11      127.81      129.44      4.24 o
   2   3  11      127.58      125.08      5.03 o
   3   3  11        1.50        1.59      1.16 o
   4   3  11      260.48      277.18      7.36 o
   5   3  11        0.51        0.77      1.27 o
   6   3  11       17.73       14.65      2.00 o
   7   3  11       64.52       69.43      4.59 o
   8   3  11       52.35       51.81      4.41 o
   9   3  11       20.02       14.32      3.32 o
  10   3  11       25.25       18.20      3.11 o
 -14   4  11       21.46       18.78      3.33 o
 -13   4  11       17.47       11.85      2.31 o
 -12   4  11       49.51       52.40      4.39 o
 -11   4  11       28.53       27.30      2.76 o
 -10   4  11       50.57       54.30      3.65 o
  -9   4  11       29.29       27.16      2.63 o
  -8   4  11       30.31       26.46      2.55 o
  -7   4  11      167.96      160.26      5.67 o
  -6   4  11      110.52      107.23      5.49 o
  -5   4  11        2.26        0.21      1.82 o
  -4   4  11       82.14       87.37      6.13 o
  -3   4  11      240.35      242.07      8.18 o
  -2   4  11        0.07        6.23      3.02 o
  -1   4  11       41.80       49.54      3.67 o
   0   4  11       87.25       89.07      5.88 o
   1   4  11      109.49      111.06      5.23 o
   2   4  11        2.06        4.36      1.80 o
   3   4  11        1.76        2.00      1.85 o
   4   4  11      108.99      115.00      5.48 o
   5   4  11      109.50      113.07      5.52 o
   6   4  11       13.34       14.67      4.11 o
   7   4  11       65.11       63.12      6.63 o
   8   4  11        5.37       -0.82      3.80 o
 -11   5  11        2.64        1.04      1.70 o
 -10   5  11       76.14       75.26      6.34 o
  -9   5  11       15.98       15.80      2.27 o
  -8   5  11       77.02       68.30      5.79 o
  -7   5  11        1.33       -0.46      1.39 o
  -6   5  11        9.88       11.46      2.00 o
  -5   5  11       18.53       17.17      2.46 o
  -4   5  11      187.18      176.33      6.86 o
  -3   5  11      155.39      164.86     15.29 o
  -2   5  11       24.15       26.15      4.49 o
  -1   5  11      119.22      120.35      5.59 o
   0   5  11      125.54      130.03      6.71 o
   1   5  11        3.51        1.85      2.05 o
   2   5  11      321.27      323.67     10.56 o
   3   5  11        1.64        3.94      1.91 o
   4   5  11       11.59       15.01      2.61 o
   5   5  11       33.73       30.81      3.42 o
 -17   0  12       40.34       40.86      6.25 o
 -16   0  12       16.15       18.56      3.56 o
 -15   0  12       59.97       48.34      8.21 o
 -14   0  12      151.72      163.06      8.47 o
 -13   0  12      177.79      178.69      8.72 o
 -12   0  12      841.07      849.36     42.92 o
 -11   0  12       99.76      101.63     10.94 o
 -10   0  12       70.33       74.90      5.59 o
  -9   0  12      418.76      407.24     23.13 o
  -8   0  12      280.63      292.38     32.09 o
  -7   0  12        2.26        2.89      3.18 o
  -6   0  12      975.92     1002.27     30.92 o
  -5   0  12      332.19      352.02     12.87 o
  -4   0  12       51.30       57.67      4.61 o
  -3   0  12       18.30       19.53      3.69 o
  -2   0  12        5.37        5.47      2.05 o
  -1   0  12      463.92      491.90     25.02 o
   0   0  12      470.78      519.89     30.99 o
   1   0  12      205.39      219.66      9.18 o
   2   0  12      518.79      568.02     24.93 o
   3   0  12        6.29        2.50      2.61 o
   4   0  12      942.94      996.31     40.78 o
   5   0  12      281.96      293.94     15.62 o
   6   0  12      232.15      236.64     13.62 o
   7   0  12      994.41     1016.90     42.11 o
   8   0  12      224.38      207.88     12.76 o
   9   0  12       65.12       66.98      7.71 o
  10   0  12       97.75       90.88      9.47 o
  11   0  12       19.64       18.32      5.30 o
 -17   1  12      279.20      299.63     11.03 o
 -16   1  12      106.42      109.10      9.30 o
 -15   1  12       51.26       43.61      4.05 o
 -14   1  12      110.65      109.08      5.61 o
 -13   1  12      130.61      120.30      6.37 o
 -12   1  12       18.45       16.14      2.48 o
 -11   1  12       15.25       12.21      2.19 o
 -10   1  12        0.37        0.33      1.34 o
  -9   1  12       43.49       41.95      2.87 o
  -8   1  12      361.10      352.53      9.11 o
  -7   1  12      260.96      282.79      9.59 o
  -6   1  12      291.59      311.62      8.32 o
  -5   1  12        0.28        0.56      1.03 o
  -4   1  12      266.31      302.05      9.20 o
  -3   1  12     1681.44     1796.46     55.37 o
  -2   1  12       66.56       72.27      3.97 o
  -1   1  12      493.07      504.97     15.63 o
   0   1  12       12.28       12.14      4.48 o
   1   1  12      148.49      171.40      7.97 o
   2   1  12       62.87       60.87      4.84 o
   3   1  12        0.05        1.48      2.18 o
   4   1  12        0.95        0.74      2.18 o
   5   1  12       10.34        6.35      2.89 o
   6   1  12        1.90        1.79      2.52 o
   7   1  12      308.44      324.67     16.74 o
   8   1  12        3.78        8.52      3.54 o
   9   1  12      400.75      417.85     20.77 o
  10   1  12      406.53      411.94     20.80 o
  11   1  12       58.63       63.28      7.67 o
 -16   2  12       29.04       37.45      3.68 o
 -15   2  12      107.58      105.35      8.03 o
 -14   2  12      236.89      238.50      8.75 o
 -13   2  12        2.16        0.16      1.42 o
 -12   2  12       27.52       22.11      2.70 o
 -11   2  12      729.78      728.02     19.35 o
 -10   2  12      162.60      167.05      8.15 o
  -9   2  12      384.56      375.46      9.78 o
  -8   2  12      109.62      109.32      5.15 o
  -7   2  12       80.94       92.66      3.40 o
  -6   2  12        5.75        3.28      1.05 o
  -5   2  12        0.01        0.15      0.85 o
  -4   2  12        3.59        2.87      0.86 o
  -3   2  12       24.46       23.75      2.08 o
  -2   2  12        2.77        2.74      0.87 o
  -1   2  12      518.75      545.17     14.62 o
   0   2  12      142.84      147.92      5.70 o
   1   2  12      121.76      128.94      5.33 o
   2   2  12      434.11      457.65     12.80 o
   3   2  12      125.78      120.98      5.22 o
   4   2  12      140.96      143.79      7.12 o
   5   2  12      103.39      107.48      6.13 o
   6   2  12       23.55       20.35      3.14 o
   7   2  12      203.13      185.74     10.99 o
   8   2  12       32.02       39.79      5.36 o
   9   2  12       20.30       14.43      3.73 o
  10   2  12       22.49       20.64      4.36 o
 -15   3  12       17.44       15.75      2.06 o
 -14   3  12      345.77      352.12      9.51 o
 -13   3  12        4.99        6.16      1.50 o
 -12   3  12       28.25       25.26      2.98 o
 -11   3  12        1.06        0.16      1.07 o
 -10   3  12        5.93        8.36      1.27 o
  -9   3  12       69.96       77.75      6.43 o
  -8   3  12      103.22      105.52      4.62 o
  -7   3  12      266.71      263.67      7.89 o
  -6   3  12      230.74      237.39      7.29 o
  -5   3  12       62.44       58.21      4.52 o
  -4   3  12      708.88      748.55     17.54 o
  -3   3  12       85.97      108.45     23.02 o
  -2   3  12       49.43       49.27      3.77 o
  -1   3  12      513.14      523.03     14.78 o
   0   3  12      489.66      518.37     11.98 o
   1   3  12        0.50        1.09      1.12 o
   2   3  12       12.21       13.23      1.96 o
   3   3  12      187.50      185.53      8.02 o
   4   3  12        3.12        0.57      1.40 o
   5   3  12        0.03        0.73      1.50 o
   6   3  12       30.96       27.68      3.92 o
   7   3  12       30.74       31.78      3.41 o
   8   3  12      101.66      106.81     10.78 o
 -13   4  12       41.89       39.64      3.48 o
 -12   4  12        0.06       -2.09      1.75 o
 -11   4  12      382.98      373.08     10.58 o
 -10   4  12      184.17      171.53      6.30 o
  -9   4  12      233.62      239.27      7.64 o
  -8   4  12       18.37       18.32      2.42 o
  -7   4  12       83.68       85.75      4.48 o
  -6   4  12       44.26       36.63      3.00 o
  -5   4  12        8.15        4.53      1.89 o
  -4   4  12       64.99       63.77      4.89 o
  -3   4  12        8.87       14.52      4.57 o
  -2   4  12        0.82       -0.02      1.61 o
  -1   4  12       36.67       28.03      3.07 o
   0   4  12       34.75       36.37      3.38 o
   1   4  12      226.40      235.01      8.45 o
   2   4  12      187.74      184.63      7.32 o
   3   4  12      108.42      108.55      5.51 o
   4   4  12        1.46        0.89      1.92 o
   5   4  12      234.74      240.60      8.82 o
   6   4  12        2.48        4.56      2.80 o
  -9   5  12      145.11      140.32      5.75 o
  -8   5  12       47.47       45.09      3.52 o
  -7   5  12       89.95       89.28      5.14 o
  -6   5  12       95.71       99.44      5.40 o
  -5   5  12       38.46       38.90      5.11 o
  -4   5  12        3.90        4.39      2.16 o
  -3   5  12       23.97       24.23      3.78 o
  -2   5  12       34.10       36.31      3.93 o
  -1   5  12       38.15       35.78      3.50 o
   0   5  12      127.65      137.21      6.32 o
   1   5  12        2.46        6.74      3.11 o
   2   5  12        2.11        2.69      2.16 o
   3   5  12        0.11        2.43      2.13 o
 -16   1  13       21.41       19.44      3.16 o
 -15   1  13       48.29       42.89      6.48 o
 -14   1  13        6.71        7.39      2.19 o
 -13   1  13        0.28       -1.43      1.48 o
 -12   1  13       16.84       16.37      3.18 o
 -11   1  13       51.64       50.82      4.79 o
 -10   1  13       12.58       11.16      1.84 o
  -9   1  13      288.54      299.29      8.81 o
  -8   1  13        1.60        0.95      1.19 o
  -7   1  13        0.83        0.70      1.14 o
  -6   1  13       19.26       22.91      2.24 o
  -5   1  13       16.83       18.60      2.85 o
  -4   1  13       26.04       23.79      2.22 o
  -3   1  13       88.83       90.98      5.30 o
  -2   1  13      148.50      143.01      5.90 o
  -1   1  13        0.00       -0.48      1.79 o
   0   1  13       22.57       23.95      3.30 o
   1   1  13       13.67        7.53      2.35 o
   2   1  13        1.26        3.38      2.47 o
   3   1  13       12.81        8.73      3.14 o
   4   1  13       29.97       26.08      4.57 o
   5   1  13        4.62        7.14      3.07 o
   6   1  13       16.60       17.68      4.14 o
   7   1  13       79.18       68.25      7.49 o
   8   1  13      244.48      238.86     14.06 o
   9   1  13       10.14        6.45      3.61 o
 -15   2  13       19.56       14.90      2.59 o
 -14   2  13        2.73        0.23      1.64 o
 -13   2  13       13.57        8.31      2.09 o
 -12   2  13        4.57        5.14      1.88 o
 -11   2  13        2.65        0.11      2.30 o
 -10   2  13       71.00       73.53      6.11 o
  -9   2  13       36.58       34.52      3.03 o
  -8   2  13        3.80        3.64      1.56 o
  -7   2  13        3.01        0.97      1.77 o
  -6   2  13        3.85        4.38      1.40 o
  -5   2  13      102.51      110.70      6.24 o
  -4   2  13       60.49       59.32      3.38 o
  -3   2  13       35.12       34.96      3.44 o
  -2   2  13       72.77       63.57      2.87 o
  -1   2  13        5.40        6.39      1.75 o
   0   2  13      144.55      139.76      6.51 o
   1   2  13       87.36       95.18      4.72 o
   2   2  13       47.28       43.79      3.48 o
   3   2  13        0.01        0.29      1.70 o
   4   2  13       41.77       38.94      3.92 o
   5   2  13      132.61      110.42      8.01 o
   6   2  13       89.67       87.33      7.25 o
   7   2  13        6.11       10.30      3.47 o
   8   2  13       39.61       35.26      5.30 o
 -14   3  13        0.03       -1.49      1.37 o
 -13   3  13        0.10       -1.41      1.21 o
 -12   3  13       24.43       21.56      2.84 o
 -11   3  13       10.29        6.16      1.40 o
 -10   3  13        8.46        5.55      1.30 o
  -9   3  13      152.82      151.50      5.82 o
  -8   3  13      114.18      113.21      4.96 o
  -7   3  13        9.70       10.82      2.14 o
  -6   3  13       68.38       61.81      3.89 o
  -5   3  13        2.20        4.39      1.65 o
  -4   3  13      131.14      142.12     10.02 o
  -3   3  13        0.17        4.39      3.01 o
  -2   3  13       75.85       74.56      7.36 o
  -1   3  13       47.73       54.31      4.13 o
   0   3  13       18.59       17.80      1.93 o
   1   3  13        7.31        4.75      1.54 o
   2   3  13      172.69      180.95      6.48 o
   3   3  13        0.30        1.75      1.47 o
   4   3  13       48.11       43.51      3.44 o
   5   3  13       12.70       11.31      2.34 o
   6   3  13       90.77       82.06      5.17 o
   7   3  13       77.13       76.95      5.18 o
 -11   4  13      315.07      319.93      9.67 o
 -10   4  13        0.21        1.57      1.98 o
  -9   4  13        0.63       -0.51      1.61 o
  -8   4  13        1.84        2.49      1.67 o
  -7   4  13        2.60        3.37      1.69 o
  -6   4  13        0.49       -1.30      2.68 o
  -5   4  13       29.32       35.27      3.97 o
  -4   4  13       31.31       27.68      4.05 o
  -3   4  13       12.77       13.27      2.51 o
  -2   4  13       49.13       43.95      3.93 o
  -1   4  13      520.34      544.47     18.37 o
   0   4  13      117.70      125.94     22.11 o
   1   4  13       30.90       27.47      3.31 o
   2   4  13      118.84      137.68      6.51 o
   3   4  13       13.55       11.50      2.75 o
   4   4  13       34.11       43.82      6.91 o
  -6   5  13       31.61       33.19      3.61 o
  -5   5  13       35.83       38.15      4.27 o
  -4   5  13      185.12      195.90      9.11 o
  -3   5  13       21.42       30.92     11.79 o
  -2   5  13       11.09       14.07      2.72 o
  -1   5  13       12.68       11.86      2.59 o
 -15   0  14       93.14      108.71      7.58 o
 -14   0  14        8.49        2.23      2.53 o
 -13   0  14       44.01       51.60      6.58 o
 -12   0  14      114.87      125.88      7.40 o
 -11   0  14       11.59        8.83      2.70 o
 -10   0  14      458.72      450.86     16.29 o
  -9   0  14       25.72       22.03      5.32 o
  -8   0  14        1.61        3.29      1.85 o
  -7   0  14      100.87      113.94     15.44 o
  -6   0  14     1006.35     1035.03     32.19 o
  -5   0  14      147.84      177.44      8.50 o
  -4   0  14      335.75      349.64     13.31 o
  -3   0  14       17.11       22.61      6.72 o
  -2   0  14        0.04       -1.48      1.85 o
  -1   0  14      700.47      700.65     43.01 o
   0   0  14       22.11       24.30      4.65 o
   1   0  14       13.41       17.31      4.31 o
   2   0  14      146.48      140.80     10.07 o
   3   0  14        0.05        0.30      2.67 o
   4   0  14      155.64      164.22     11.13 o
   5   0  14       35.70       39.93      6.07 o
   6   0  14       43.42       44.92      6.65 o
   7   0  14       62.76       70.45      8.30 o
   8   0  14       16.64       20.10      5.41 o
 -15   1  14      234.50      236.11     10.50 o
 -14   1  14       65.36       57.37      4.71 o
 -13   1  14      176.93      163.83      7.19 o
 -12   1  14      354.03      345.15     11.49 o
 -11   1  14       35.94       27.14      3.13 o
 -10   1  14      104.16      107.38      4.61 o
  -9   1  14      151.27      159.72      5.63 o
  -8   1  14        0.61        2.26      1.32 o
  -7   1  14       34.48       32.77      2.28 o
  -6   1  14       56.21       61.93      3.67 o
  -5   1  14       82.72       82.82      4.15 o
  -4   1  14        1.41        0.96      1.58 o
  -3   1  14      176.22      194.04      7.37 o
  -2   1  14      130.42      137.57     12.64 o
  -1   1  14      155.92      158.33      7.92 o
   0   1  14       96.87       89.78      5.93 o
   1   1  14      378.73      384.09     18.65 o
   2   1  14      144.36      145.55      9.77 o
   3   1  14       49.98       52.65      6.51 o
   4   1  14      232.80      240.83     13.78 o
   5   1  14        2.30        3.33      2.99 o
   6   1  14       78.08       78.70      8.31 o
   7   1  14        8.25        3.37      3.37 o
 -14   2  14        3.85        1.66      2.00 o
 -13   2  14      118.82      128.26      6.11 o
 -12   2  14       12.43        8.86      2.15 o
 -11   2  14        2.62        1.16      1.47 o
 -10   2  14       58.23       48.33      4.16 o
  -9   2  14      173.05      178.31      6.99 o
  -8   2  14       21.48       19.33      3.29 o
  -7   2  14      239.94      251.43      8.60 o
  -6   2  14      213.36      225.34      7.86 o
  -5   2  14      289.32      305.69      9.70 o
  -4   2  14      167.50      187.80      5.65 o
  -3   2  14        2.22        2.05      1.59 o
  -2   2  14      135.70      129.68      4.80 o
  -1   2  14      101.15       84.86     12.67 o
   0   2  14       36.80       32.79      4.60 o
   1   2  14       23.30       23.09      3.27 o
   2   2  14       24.35       26.41      4.26 o
   3   2  14       34.10       36.08      4.85 o
   4   2  14      104.98       92.72      7.25 o
   5   2  14      222.38      212.12     12.10 o
   6   2  14       30.06       25.62      4.48 o
 -12   3  14      318.88      330.05     11.80 o
 -11   3  14        4.11        0.06      2.96 o
 -10   3  14       46.48       42.70      5.79 o
  -9   3  14      315.15      307.25     11.21 o
  -8   3  14      215.06      206.50      8.61 o
  -7   3  14       21.65       27.12      3.30 o
  -6   3  14       49.75       61.67      4.08 o
  -5   3  14        0.30       -0.59      1.81 o
  -4   3  14      265.13      272.68     17.41 o
  -3   3  14       46.96       63.11     13.34 o
  -2   3  14       98.47       94.65      7.28 o
  -1   3  14        1.12        1.85      6.82 o
   0   3  14        0.21       -1.00      2.48 o
   1   3  14      310.58      272.49     17.41 o
   2   3  14      454.01      438.84     47.23 o
   3   3  14        8.27        9.28      1.92 o
   4   3  14      100.35       98.51      5.58 o
   5   3  14       25.82       22.91      3.10 o
  -9   4  14       68.34       64.69      6.37 o
  -8   4  14       68.80       64.91      6.87 o
  -7   4  14      220.40      223.07      9.63 o
  -6   4  14       99.85      103.40      6.54 o
  -5   4  14       81.11       86.76      5.62 o
  -4   4  14       96.31      104.47      5.87 o
  -3   4  14        2.26        7.64      5.58 o
  -2   4  14       40.23       41.93      4.14 o
  -1   4  14        6.90        9.86      2.68 o
   0   4  14        1.82        3.81      2.30 o
   1   4  14       66.56       59.21      6.10 o
 -14   1  15        1.18        0.81      1.98 o
 -13   1  15       12.36       10.34      2.48 o
 -12   1  15        9.34        7.74      2.29 o
 -11   1  15        0.26        1.44      1.79 o
 -10   1  15      128.17      132.81      7.99 o
  -9   1  15       11.47       14.14      2.11 o
  -8   1  15        5.93        6.48      1.72 o
  -7   1  15       67.26       71.14      6.39 o
  -6   1  15        0.59        0.66      1.34 o
  -5   1  15       11.61        9.55      1.82 o
  -4   1  15        9.87        3.05      1.82 o
  -3   1  15       76.49       64.73      5.48 o
  -2   1  15        0.61       -2.14      1.78 o
  -1   1  15       22.78       19.48      3.42 o
   0   1  15        9.31        4.10      2.76 o
   1   1  15       45.98       50.12      6.26 o
   2   1  15       68.69       64.65      7.17 o
   3   1  15       66.07       55.05      6.52 o
   4   1  15        4.77        3.45      3.14 o
   5   1  15       86.20       99.84      8.79 o
 -12   2  15      100.24       97.54      5.54 o
 -11   2  15       37.71       25.18      2.95 o
 -10   2  15       54.42       52.25      4.05 o
  -9   2  15       26.60       18.64      2.57 o
  -8   2  15       21.95       20.79      2.60 o
  -7   2  15      419.89      413.16     12.60 o
  -6   2  15       19.84       23.99      5.50 o
  -5   2  15       67.26       73.86      8.51 o
  -4   2  15        0.48        0.05      2.09 o
  -3   2  15        1.74       -0.44      1.35 o
  -2   2  15       41.00       38.10      2.76 o
  -1   2  15       94.95       70.94      4.93 o
   0   2  15       65.66       51.39      4.76 o
   1   2  15       18.62       16.58      3.58 o
   2   2  15       14.77       11.45      3.33 o
   3   2  15        6.15        4.78      2.77 o
   4   2  15      120.68      111.03      8.18 o
 -10   3  15        9.08        2.29      3.04 o
  -9   3  15       59.80       49.79      6.30 o
  -8   3  15        2.66       -1.53      2.71 o
  -7   3  15       92.51       91.02     10.72 o
  -6   3  15       26.75       19.77      7.37 o
  -5   3  15       22.97        9.44      6.56 o
  -4   3  15        9.95        9.27      3.40 o
  -3   3  15       35.76       37.41     11.07 o
  -2   3  15       37.95       38.48      5.23 o
  -1   3  15        7.17       -0.92      2.89 o
   0   3  15        4.54        2.87      3.04 o
   1   3  15       68.76       58.44      9.12 o
   2   3  15       14.31       14.98      2.51 o
 -12   0  16       96.46       99.55     11.65 o
 -11   0  16       31.96       38.84      4.83 o
 -10   0  16      176.59      182.83      9.27 o
  -9   0  16       64.55       66.29      9.71 o
  -8   0  16       56.50       59.85      8.93 o
  -7   0  16       98.75       97.83      6.33 o
  -6   0  16       50.01       41.49      4.49 o
  -5   0  16        7.75        9.41      3.05 o
  -4   0  16       39.03       36.56      4.41 o
  -3   0  16      106.07      103.47      6.66 o
  -2   0  16      193.14      206.80     12.86 o
  -1   0  16       79.86       89.49      8.87 o
   0   0  16      240.93      245.86     14.51 o
   1   0  16      104.79      113.84      9.55 o
   2   0  16       72.18       75.14      8.53 o
   3   0  16       42.59       34.11      6.26 o
 -11   1  16      105.52      100.46      5.90 o
 -10   1  16      133.09      131.69      7.14 o
  -9   1  16      149.25      153.26      5.82 o
  -8   1  16      122.26      138.80      5.43 o
  -7   1  16      205.37      220.43      7.12 o
  -6   1  16       31.75       26.88      2.71 o
  -5   1  16       48.74       48.74      4.14 o
  -4   1  16      509.28      499.02     31.13 o
  -3   1  16       71.17       58.91      5.33 o
  -2   1  16        7.64        5.95      2.81 o
  -1   1  16       14.15       13.41      3.74 o
   0   1  16       29.09       32.81      5.20 o
   1   1  16        1.17        2.27      2.81 o
   2   1  16       18.80       14.26      4.06 o
   3   1  16      103.38       96.49      8.48 o
 -10   2  16      114.43      104.45      5.42 o
  -9   2  16        3.62        0.64      1.64 o
  -8   2  16       76.19       78.82      4.67 o
  -7   2  16        0.47       -1.48      1.72 o
  -6   2  16       16.50       15.72      7.54 o
  -5   2  16       24.60       25.42      8.60 o
  -4   2  16       67.14       71.28     12.19 o
  -3   2  16       97.93       94.41      6.35 o
  -2   2  16      156.89      144.79      8.10 o
  -1   2  16      156.21      134.94     11.39 o
   0   2  16       61.30       53.46      3.75 o
   1   2  16       50.10       40.42      5.97 o
  -4   3  16        5.01       15.38      7.57 o
  -8   1  17       53.62       55.73      6.41 o
  -7   1  17        0.01       -0.11      1.53 o
  -6   1  17        7.69        5.77      1.57 o
  -5   1  17       27.63       20.74      3.65 o
  -4   1  17       29.22       25.76      7.84 o
  -3   1  17       97.83       86.39      6.52 o
  -2   1  17        7.22        2.45      2.98 o
 
